# Supplementary material for: Methyl 5,7-dihydr­oxy-2,2,9-trimethyl-6,11-dioxo-6,11-dihydro-2H-anthra[2,3-b]pyran-8-carboxyl­ate
Source: Acta Crystallogr Sect E Struct Rep Online. 2008 Nov 22;64(Pt 12):o2414–5. doi: 10.1107/S160053680803794X (PMC2960081; doi:10.1107/S160053680803794X)
Supplement: Supplementary file 1 [file e-64-o2414-sup1.cif]

##############################################################################
###                                                                        ###
###        Electronic paper (Acta Crystallographica Section E)             ###
###                                                                        ###
##############################################################################
#                                                                            #
# This CIF contains the data in a paper accepted for publication in Acta     #
# Crystallographica Section E. It conforms to the requirements of Notes      #
# for Authors for Section E, and has been peer reviewed under the auspices   #
# of the IUCr Commission on Journals.                                        #
#                                                                            #
# Full details of the Crystallographic Information File format               #
# are given in the paper "The Crystallographic Information File (CIF):       #
# a New Standard Archive File for Crystallography" by S. R. Hall, F. H.      #
# Allen and I. D. Brown [Acta Cryst. (1991), A47, 655-685].                  #
#                                                                            #
# The current version of the core CIF dictionary is obtainable from          #
# ftp://ftp.iucr.org/pub/cif_core.dic. The current version number is 2.4.    #
#                                                                            #
# Software is freely available for graphical display of the structure(s) in  #
# this CIF.  For information consult the CIF home page http://www.iucr.org/  #
# cif/home.html                                                              #
#                                                                            #
# This file may be used for bona fide research purposes within the           #
# scientific community so long as proper attribution is given to the journal # 
# article from which it was obtained.                                        #
#                                                                            #
##############################################################################
                                             
data_global
_audit_creation_method     'form.cif (version 2.0)'
_journal_data_validation_number     ?
_journal_date_recd_electronic     2008-09-30
_journal_date_accepted     2008-11-14
_journal_name_full     'Acta Crystallographica, Section E'
_journal_year     2008
_journal_volume     64
_journal_issue     12
_journal_page_first     o2414
_journal_page_last     o2415
_journal_paper_category     QO
_journal_coeditor_code     HK2545
_publ_contact_author_name     'Noungoue Tchamo'
_publ_contact_author_address
;
Department of Organic Chemistry
Faculty of Science
University of Yaound\'e I
PO Box 812 Yaound\'e
Cameroon
;
_publ_contact_author_email     didetchamo@yahoo.fr
_publ_contact_author_fax     ?
_publ_contact_author_phone     '(237) 9954 14 67'
_publ_section_title
;
Methyl 5,7-dihydroxy-2,2,9-trimethyl-6,11-dioxo-6,11-dihydro-2<i>H</i>-anthra
[2,3-<i>b</i>]pyran-8-carboxylate
;
_publ_section_title_footnote     .
loop_
    _publ_author_name
    _publ_author_address
    'Noungoue Tchamo, Diderot'
;
Department of Organic Chemistry,
Faculty of Science,
University of Yaound\'e I,
P.O. Box 812 Yaound\'e,
Cameroon
;
    'Brelot, Lydia'
;
Institut de Chimie de Strasbourg,
Universit\'e Louis Pasteur,
Service de Radiocristallographie,
UMR 7177 CNRS,
4 rue Blaise Pascal,
67070 Strasbourg Cedex
France
;
    'Antheaume Cyril'
;
Laboratory of NMR,
LC1 IFR85,
University Louis Pasteur,
Faculty of Pharmacy,
Strasbourg
France
;
    'Ngouela Silv\`ere'
;
Department of Organic Chemistry,
Faculty of Science,
University of Yaound\'e I,
P.O. Box 812 Yaound\'e,
Cameroon
;
    'Lobstein Annelise'
;
Laboratory of Pharmacognosy,
LC1 UMR-CNRS 7175,
University Louis Pasteur,
Faculty of Pharmacy,
Strasbourg
France
;
_publ_section_synopsis     .
data_I
_audit_creation_method     SHELXL-97
_chemical_name_systematic
;
Methyl 5,7-dihydroxy-2,2,9-trimethyl-6,11-dioxo-6,11-dihydro-2H-anthra
 [2,3-b]pyran-8-carboxylate
;
_chemical_name_common     ?
_chemical_formula_moiety     'C22 H18 O7'
_chemical_formula_sum     'C22 H18 O7'
_chemical_formula_iupac     'C22 H18 O7'
_chemical_formula_weight     394.36
_chemical_melting_point     ?
_symmetry_cell_setting     'triclinic'
_symmetry_space_group_name_H-M     'P -1'
_symmetry_space_group_name_Hall     '-P 1'
loop_
    _symmetry_equiv_pos_as_xyz
    'x, y, z'
    '-x, -y, -z'
_cell_length_a     6.9234(4)
_cell_length_b     16.0765(9)
_cell_length_c     17.5304(9)
_cell_angle_alpha     108.746(2)
_cell_angle_beta     98.725(3)
_cell_angle_gamma     94.147(2)
_cell_volume     1810.97(17)
_cell_formula_units_Z     4
_cell_measurement_reflns_used     8986
_cell_measurement_theta_min     0.998
_cell_measurement_theta_max     27.485
_cell_measurement_temperature     173(2)
_exptl_crystal_description     'plate'
_exptl_crystal_colour     'orange'
_exptl_crystal_size_max     0.30
_exptl_crystal_size_mid     0.20
_exptl_crystal_size_min     0.15
_exptl_crystal_density_diffrn     1.446
_exptl_crystal_density_meas     ?
_exptl_crystal_density_method     'not measured'
_exptl_crystal_F_000     824
_exptl_absorpt_coefficient_mu     0.109
_exptl_absorpt_correction_type     'none'
_exptl_absorpt_process_details     ?
_exptl_absorpt_correction_T_min     ?
_exptl_absorpt_correction_T_max     ?
_exptl_special_details
;
;
_diffrn_ambient_temperature     173(2)
_diffrn_radiation_type     MoK\a
_diffrn_radiation_wavelength     0.71073
_diffrn_radiation_source     'fine-focus sealed tube'
_diffrn_radiation_monochromator     graphite
_diffrn_measurement_device_type     'Nonius KappaCCD diffractometer'
_diffrn_measurement_method     '\f and \w scans'
_diffrn_detector_area_resol_mean     ?
_diffrn_reflns_number     17235
_diffrn_reflns_av_R_equivalents     0.0623
_diffrn_reflns_av_sigmaI/netI     0.0872
_diffrn_reflns_theta_min     1.25
_diffrn_reflns_theta_max     27.56
_diffrn_reflns_theta_full     27.56
_diffrn_measured_fraction_theta_max     0.989
_diffrn_measured_fraction_theta_full     0.989
_diffrn_reflns_limit_h_min     -8
_diffrn_reflns_limit_h_max     6
_diffrn_reflns_limit_k_min     -20
_diffrn_reflns_limit_k_max     20
_diffrn_reflns_limit_l_min     -22
_diffrn_reflns_limit_l_max     22
_diffrn_standards_number     ?
_diffrn_standards_interval_count     ?
_diffrn_standards_interval_time     ?
_diffrn_standards_decay_%     ?
_refine_special_details
;
Refinement of <i>F</i>^2^ against ALL reflections. The weighted <i>R</i>-factor
<i>wR</i> and goodness of fit <i>S</i> are based on <i>F</i>^2^, conventional
<i>R</i>-factors <i>R</i> are based on <i>F</i>, with <i>F</i> set to zero for
negative <i>F</i>^2^. The threshold expression of <i>F</i>^2^ >
\s(<i>F</i>^2^) is used only for calculating <i>R</i>-factors(gt) <i>etc</i>.
and is not relevant to the choice of reflections for refinement.
<i>R</i>-factors based on <i>F</i>^2^ are statistically about twice as large
as those based on <i>F</i>, and <i>R</i>- factors based on ALL data will be
even larger.
;
_reflns_number_total     8260
_reflns_number_gt     4538
_reflns_threshold_expression     I>2\s(I)
_refine_ls_structure_factor_coef     Fsqd
_refine_ls_matrix_type     full
_refine_ls_R_factor_all     0.1419
_refine_ls_R_factor_gt     0.0723
_refine_ls_wR_factor_gt     0.1416
_refine_ls_wR_factor_ref     0.1713
_refine_ls_goodness_of_fit_ref     1.016
_refine_ls_restrained_S_all     1.016
_refine_ls_number_reflns     8260
_refine_ls_number_parameters     547
_refine_ls_number_restraints     0
_refine_ls_hydrogen_treatment     mixed
_refine_ls_weighting_scheme     calc
_refine_ls_weighting_details
         'calc w=1/[\s^2^(Fo^2^)+(0.0685P)^2^+0.3328P] where P=(Fo^2^+2Fc^2^)/3'
_atom_sites_solution_hydrogens     geom
_atom_sites_solution_primary     direct
_atom_sites_solution_secondary     difmap
_refine_ls_shift/su_max     0.000
_refine_ls_shift/su_mean     0.000
_refine_diff_density_max     0.284
_refine_diff_density_min     -0.245
_refine_ls_extinction_method     none
_refine_ls_extinction_coef     ?
loop_
    _atom_type_symbol
    _atom_type_description
    _atom_type_scat_dispersion_real
    _atom_type_scat_dispersion_imag
    _atom_type_scat_source
    'C' 'C' 0.0033 0.0016
                         'International Tables Vol C Tables 4.2.6.8 and 6.1.1.4'
    'H' 'H' 0.0000 0.0000
                         'International Tables Vol C Tables 4.2.6.8 and 6.1.1.4'
    'O' 'O' 0.0106 0.0060
                         'International Tables Vol C Tables 4.2.6.8 and 6.1.1.4'
_computing_data_collection     'COLLECT (Hooft, 1998)'
_computing_cell_refinement     'DENZO (Otwinowski & Minor, 1997) and COLLECT'
_computing_data_reduction     'DENZO and COLLECT'
_computing_structure_solution     'SHELXS97 (Sheldrick, 2008)'
_computing_structure_refinement     'SHELXL97 (Sheldrick, 2008)'
_computing_molecular_graphics     'PLATON (Spek, 2003)'
_computing_publication_material     'SHELXL97 (Sheldrick, 2008)'
loop_
    _atom_site_type_symbol
    _atom_site_label
    _atom_site_fract_x
    _atom_site_fract_y
    _atom_site_fract_z
    _atom_site_U_iso_or_equiv
    _atom_site_adp_type
    _atom_site_calc_flag
    _atom_site_refinement_flags
    _atom_site_occupancy
    _atom_site_disorder_assembly
    _atom_site_disorder_group
    O O1 0.9256(3) 0.20606(10) 0.34068(10) 0.0353(4) Uani d . 1 . .
    O O2 0.7679(3) 0.44308(11) 0.55456(9) 0.0297(4) Uani d . 1 . .
    H H2O 0.742(4) 0.498(2) 0.5634(18) 0.069(10) Uiso d . 1 . .
    O O3 0.6830(2) 0.58232(10) 0.52267(9) 0.0284(4) Uani d . 1 . .
    O O4 0.5973(3) 0.72378(11) 0.49464(9) 0.0311(4) Uani d . 1 . .
    H H4O 0.614(5) 0.682(2) 0.5196(19) 0.082(11) Uiso d . 1 . .
    O O5 0.6860(3) 0.89104(11) 0.42063(12) 0.0494(5) Uani d . 1 . .
    O O6 0.3755(3) 0.82417(10) 0.38316(10) 0.0371(4) Uani d . 1 . .
    O O7 0.8008(3) 0.43662(10) 0.21238(9) 0.0335(4) Uani d . 1 . .
    O O8 0.3921(3) 0.20125(10) 0.08818(10) 0.0375(5) Uani d . 1 . .
    O O9 0.2613(3) 0.45070(11) 0.29753(9) 0.0310(4) Uani d . 1 . .
    H H9O 0.231(5) 0.507(2) 0.3026(19) 0.078(11) Uiso d . 1 . .
    O O10 0.1911(2) 0.58838(10) 0.26044(9) 0.0298(4) Uani d . 1 . .
    O O11 0.1139(3) 0.72764(11) 0.22628(10) 0.0327(4) Uani d . 1 . .
    H H11O 0.128(5) 0.689(2) 0.252(2) 0.092(13) Uiso d . 1 . .
    O O12 0.1994(3) 0.88730(12) 0.15164(14) 0.0650(7) Uani d . 1 . .
    O O13 -0.1093(3) 0.81995(10) 0.10974(10) 0.0352(4) Uani d . 1 . .
    O O14 0.2996(2) 0.42633(10) -0.04866(9) 0.0311(4) Uani d . 1 . .
    C C1 0.9107(4) 0.14397(15) 0.38645(15) 0.0335(6) Uani d . 1 . .
    C C2 0.9295(4) 0.19223(15) 0.47656(14) 0.0312(6) Uani d . 1 . .
    H H2 0.9744 0.1633 0.5141 0.037 Uiso calc R 1 . .
    C C3 0.8851(3) 0.27426(15) 0.50542(14) 0.0284(6) Uani d . 1 . .
    H H3 0.8830 0.3005 0.5621 0.034 Uiso calc R 1 . .
    C C4 0.8398(3) 0.32371(14) 0.44995(13) 0.0238(5) Uani d . 1 . .
    C C5 0.7869(3) 0.40951(14) 0.47550(13) 0.0231(5) Uani d . 1 . .
    C C6 0.7611(3) 0.45848(14) 0.42189(13) 0.0232(5) Uani d . 1 . .
    C C7 0.7075(3) 0.54731(14) 0.44998(13) 0.0227(5) Uani d . 1 . .
    C C8 0.6849(3) 0.59752(14) 0.39322(13) 0.0234(5) Uani d . 1 . .
    C C9 0.6330(3) 0.68391(14) 0.41885(13) 0.0252(5) Uani d . 1 . .
    C C10 0.6215(3) 0.73234(14) 0.36560(14) 0.0256(5) Uani d . 1 . .
    C C11 0.6576(3) 0.69623(15) 0.28607(14) 0.0255(5) Uani d . 1 . .
    C C12 0.7058(3) 0.61005(15) 0.26013(14) 0.0256(5) Uani d . 1 . .
    H H12 0.7294 0.5847 0.2060 0.031 Uiso calc R 1 . .
    C C13 0.7199(3) 0.56095(14) 0.31249(13) 0.0236(5) Uani d . 1 . .
    C C14 0.7733(3) 0.46976(14) 0.28247(13) 0.0245(5) Uani d . 1 . .
    C C15 0.7928(3) 0.41905(14) 0.34075(13) 0.0235(5) Uani d . 1 . .
    C C16 0.8462(3) 0.33469(14) 0.31475(13) 0.0255(5) Uani d . 1 . .
    H H16 0.8686 0.3091 0.2604 0.031 Uiso calc R 1 . .
    C C17 0.8669(3) 0.28760(14) 0.36917(14) 0.0267(5) Uani d . 1 . .
    C C18 0.7102(4) 0.08818(18) 0.35335(17) 0.0492(8) Uani d . 1 . .
    H H18A 0.6065 0.1265 0.3641 0.074 Uiso calc R 1 . .
    H H18B 0.6984 0.0439 0.3805 0.074 Uiso calc R 1 . .
    H H18C 0.6965 0.0582 0.2941 0.074 Uiso calc R 1 . .
    C C19 1.0782(4) 0.08948(17) 0.36805(17) 0.0479(7) Uani d . 1 . .
    H H19A 1.0675 0.0631 0.3086 0.072 Uiso calc R 1 . .
    H H19B 1.0711 0.0424 0.3921 0.072 Uiso calc R 1 . .
    H H19C 1.2043 0.1277 0.3916 0.072 Uiso calc R 1 . .
    C C20 0.5689(4) 0.82504(16) 0.39418(14) 0.0310(6) Uani d . 1 . .
    C C21 0.3033(4) 0.90901(17) 0.39716(18) 0.0502(8) Uani d . 1 . .
    H H21A 0.3422 0.9449 0.4553 0.075 Uiso calc R 1 . .
    H H21B 0.1592 0.8999 0.3818 0.075 Uiso calc R 1 . .
    H H21C 0.3594 0.9397 0.3639 0.075 Uiso calc R 1 . .
    C C22 0.6469(4) 0.75002(16) 0.22934(15) 0.0346(6) Uani d . 1 . .
    H H22A 0.5282 0.7797 0.2322 0.052 Uiso calc R 1 . .
    H H22B 0.6419 0.7107 0.1730 0.052 Uiso calc R 1 . .
    H H22C 0.7637 0.7945 0.2460 0.052 Uiso calc R 1 . .
    C C23 0.3687(4) 0.14102(15) 0.13466(15) 0.0362(6) Uani d . 1 . .
    C C24 0.3587(4) 0.18934(17) 0.22190(16) 0.0390(7) Uani d . 1 . .
    H H24 0.3704 0.1574 0.2591 0.047 Uiso calc R 1 . .
    C C25 0.3347(4) 0.27396(16) 0.25069(15) 0.0354(6) Uani d . 1 . .
    H H25 0.3259 0.3010 0.3066 0.042 Uiso calc R 1 . .
    C C26 0.3219(3) 0.32519(15) 0.19542(13) 0.0250(5) Uani d . 1 . .
    C C27 0.2816(3) 0.41312(15) 0.21919(13) 0.0239(5) Uani d . 1 . .
    C C28 0.2650(3) 0.46045(14) 0.16364(13) 0.0219(5) Uani d . 1 . .
    C C29 0.2162(3) 0.54995(14) 0.18846(13) 0.0238(5) Uani d . 1 . .
    C C30 0.1976(3) 0.59654(14) 0.12902(13) 0.0236(5) Uani d . 1 . .
    C C31 0.1486(3) 0.68315(15) 0.15087(13) 0.0258(5) Uani d . 1 . .
    C C32 0.1365(3) 0.72859(14) 0.09460(14) 0.0257(5) Uani d . 1 . .
    C C33 0.1732(3) 0.68879(15) 0.01611(14) 0.0254(5) Uani d . 1 . .
    C C34 0.2184(3) 0.60181(15) -0.00646(13) 0.0255(5) Uani d . 1 . .
    H H34 0.2415 0.5737 -0.0603 0.031 Uiso calc R 1 . .
    C C35 0.2301(3) 0.55620(14) 0.04830(13) 0.0229(5) Uani d . 1 . .
    C C36 0.2777(3) 0.46361(14) 0.02161(13) 0.0234(5) Uani d . 1 . .
    C C37 0.2963(3) 0.41710(14) 0.08309(13) 0.0223(5) Uani d . 1 . .
    C C38 0.3410(3) 0.33106(14) 0.05955(14) 0.0249(5) Uani d . 1 . .
    H H38 0.3651 0.3032 0.0058 0.030 Uiso calc R 1 . .
    C C39 0.3502(3) 0.28573(14) 0.11525(14) 0.0254(5) Uani d . 1 . .
    C C40 0.1808(5) 0.0794(2) 0.0916(2) 0.0791(12) Uani d . 1 . .
    H H40A 0.0681 0.1130 0.0972 0.119 Uiso calc R 1 . .
    H H40B 0.1666 0.0331 0.1162 0.119 Uiso calc R 1 . .
    H H40C 0.1857 0.0522 0.0333 0.119 Uiso calc R 1 . .
    C C41 0.5481(5) 0.0925(2) 0.12807(19) 0.0678(10) Uani d . 1 . .
    H H41A 0.5594 0.0673 0.0703 0.102 Uiso calc R 1 . .
    H H41B 0.5347 0.0448 0.1512 0.102 Uiso calc R 1 . .
    H H41C 0.6665 0.1340 0.1585 0.102 Uiso calc R 1 . .
    C C42 0.0842(4) 0.82113(16) 0.12240(14) 0.0315(6) Uani d . 1 . .
    C C43 -0.1864(4) 0.90363(17) 0.13526(18) 0.0479(8) Uani d . 1 . .
    H H43A -0.1394 0.9338 0.1942 0.072 Uiso calc R 1 . .
    H H43B -0.3308 0.8932 0.1239 0.072 Uiso calc R 1 . .
    H H43C -0.1415 0.9407 0.1050 0.072 Uiso calc R 1 . .
    C C44 0.1659(4) 0.73895(16) -0.04345(15) 0.0332(6) Uani d . 1 . .
    H H44A 0.0585 0.7756 -0.0370 0.050 Uiso calc R 1 . .
    H H44B 0.1433 0.6969 -0.0996 0.050 Uiso calc R 1 . .
    H H44C 0.2913 0.7769 -0.0325 0.050 Uiso calc R 1 . .
loop_
    _atom_site_aniso_label
    _atom_site_aniso_U_11
    _atom_site_aniso_U_22
    _atom_site_aniso_U_33
    _atom_site_aniso_U_12
    _atom_site_aniso_U_13
    _atom_site_aniso_U_23
    O1 0.0528(12) 0.0233(9) 0.0364(10) 0.0154(8) 0.0186(9) 0.0120(8)
    O2 0.0440(11) 0.0264(10) 0.0218(9) 0.0105(8) 0.0097(8) 0.0092(7)
    O3 0.0379(10) 0.0267(9) 0.0224(8) 0.0108(7) 0.0100(8) 0.0071(7)
    O4 0.0419(11) 0.0255(9) 0.0272(9) 0.0099(8) 0.0115(8) 0.0071(8)
    O5 0.0432(12) 0.0245(10) 0.0737(14) 0.0003(9) -0.0003(10) 0.0132(9)
    O6 0.0349(11) 0.0276(9) 0.0510(11) 0.0134(8) 0.0081(9) 0.0140(8)
    O7 0.0500(12) 0.0301(9) 0.0241(9) 0.0116(8) 0.0146(8) 0.0091(7)
    O8 0.0563(12) 0.0222(9) 0.0423(10) 0.0125(8) 0.0219(9) 0.0147(8)
    O9 0.0422(11) 0.0325(10) 0.0221(9) 0.0114(8) 0.0089(8) 0.0116(8)
    O10 0.0404(11) 0.0280(9) 0.0232(8) 0.0100(8) 0.0106(8) 0.0084(7)
    O11 0.0472(12) 0.0268(9) 0.0256(9) 0.0156(8) 0.0108(8) 0.0067(8)
    O12 0.0509(14) 0.0246(11) 0.1069(18) -0.0017(10) 0.0025(13) 0.0118(11)
    O13 0.0359(11) 0.0254(9) 0.0455(10) 0.0130(8) 0.0104(9) 0.0103(8)
    O14 0.0425(11) 0.0295(9) 0.0234(9) 0.0103(8) 0.0106(8) 0.0084(7)
    C1 0.0412(16) 0.0256(13) 0.0380(14) 0.0107(11) 0.0058(12) 0.0159(11)
    C2 0.0339(15) 0.0311(14) 0.0340(14) 0.0103(11) 0.0055(12) 0.0174(11)
    C3 0.0268(14) 0.0310(14) 0.0315(13) 0.0065(11) 0.0060(11) 0.0150(11)
    C4 0.0233(13) 0.0229(12) 0.0270(12) 0.0034(10) 0.0065(10) 0.0099(10)
    C5 0.0238(13) 0.0239(12) 0.0212(12) 0.0032(10) 0.0056(10) 0.0065(10)
    C6 0.0236(13) 0.0227(12) 0.0237(12) 0.0030(10) 0.0061(10) 0.0074(10)
    C7 0.0208(12) 0.0227(12) 0.0245(12) 0.0018(10) 0.0050(10) 0.0076(10)
    C8 0.0232(13) 0.0221(12) 0.0264(12) 0.0045(10) 0.0063(10) 0.0091(10)
    C9 0.0238(13) 0.0222(12) 0.0284(12) 0.0005(10) 0.0061(11) 0.0067(10)
    C10 0.0231(13) 0.0207(12) 0.0321(13) 0.0025(10) 0.0046(11) 0.0083(10)
    C11 0.0237(13) 0.0261(13) 0.0301(13) 0.0030(10) 0.0057(11) 0.0139(10)
    C12 0.0243(13) 0.0279(13) 0.0266(12) 0.0041(10) 0.0067(10) 0.0108(10)
    C13 0.0206(13) 0.0259(12) 0.0260(12) 0.0037(10) 0.0072(10) 0.0096(10)
    C14 0.0246(13) 0.0245(13) 0.0233(12) 0.0024(10) 0.0065(10) 0.0059(10)
    C15 0.0243(13) 0.0226(12) 0.0248(12) 0.0023(10) 0.0071(10) 0.0088(10)
    C16 0.0299(14) 0.0240(12) 0.0241(12) 0.0046(10) 0.0095(11) 0.0080(10)
    C17 0.0281(14) 0.0218(12) 0.0310(13) 0.0053(10) 0.0080(11) 0.0084(10)
    C18 0.055(2) 0.0458(17) 0.0454(17) -0.0039(15) -0.0032(15) 0.0207(14)
    C19 0.063(2) 0.0366(16) 0.0481(17) 0.0264(14) 0.0138(15) 0.0131(13)
    C20 0.0345(15) 0.0311(14) 0.0287(13) 0.0050(12) 0.0037(12) 0.0129(11)
    C21 0.053(2) 0.0341(16) 0.071(2) 0.0217(14) 0.0164(16) 0.0229(15)
    C22 0.0397(16) 0.0339(14) 0.0365(14) 0.0070(12) 0.0093(12) 0.0188(12)
    C23 0.0480(18) 0.0236(13) 0.0411(15) 0.0041(12) 0.0049(13) 0.0180(12)
    C24 0.0464(17) 0.0383(16) 0.0457(16) 0.0127(13) 0.0159(14) 0.0275(13)
    C25 0.0425(16) 0.0369(15) 0.0356(14) 0.0122(12) 0.0154(13) 0.0190(12)
    C26 0.0218(13) 0.0284(13) 0.0284(12) 0.0043(10) 0.0054(10) 0.0137(10)
    C27 0.0236(13) 0.0281(13) 0.0205(11) 0.0045(10) 0.0050(10) 0.0084(10)
    C28 0.0212(13) 0.0223(12) 0.0217(11) 0.0024(10) 0.0024(10) 0.0073(10)
    C29 0.0208(13) 0.0262(13) 0.0232(12) 0.0024(10) 0.0043(10) 0.0067(10)
    C30 0.0230(13) 0.0228(12) 0.0242(12) 0.0017(10) 0.0039(10) 0.0075(10)
    C31 0.0249(14) 0.0269(13) 0.0240(12) 0.0034(10) 0.0039(10) 0.0067(10)
    C32 0.0245(13) 0.0209(12) 0.0317(13) 0.0031(10) 0.0038(11) 0.0095(10)
    C33 0.0222(13) 0.0268(13) 0.0285(12) 0.0017(10) 0.0031(10) 0.0121(10)
    C34 0.0243(13) 0.0293(13) 0.0251(12) 0.0041(10) 0.0069(10) 0.0112(10)
    C35 0.0186(12) 0.0249(12) 0.0246(12) 0.0024(10) 0.0041(10) 0.0075(10)
    C36 0.0199(12) 0.0273(13) 0.0233(12) 0.0022(10) 0.0051(10) 0.0087(10)
    C37 0.0211(12) 0.0231(12) 0.0235(12) 0.0014(10) 0.0064(10) 0.0081(10)
    C38 0.0241(13) 0.0238(12) 0.0254(12) 0.0016(10) 0.0049(10) 0.0067(10)
    C39 0.0229(13) 0.0209(12) 0.0326(13) 0.0039(10) 0.0067(11) 0.0084(10)
    C40 0.085(3) 0.073(2) 0.075(2) -0.041(2) -0.019(2) 0.045(2)
    C41 0.098(3) 0.070(2) 0.0523(19) 0.059(2) 0.0272(19) 0.0272(17)
    C42 0.0387(16) 0.0264(14) 0.0319(14) 0.0052(12) 0.0070(12) 0.0126(11)
    C43 0.061(2) 0.0297(15) 0.0617(19) 0.0253(14) 0.0266(16) 0.0164(13)
    C44 0.0368(15) 0.0319(14) 0.0375(14) 0.0086(11) 0.0103(12) 0.0185(12)
_geom_special_details
;
All e.s.d.'s (except the e.s.d. in the dihedral angle between two l.s. planes)
are estimated using the full covariance matrix. The cell e.s.d.'s are taken
into account individually in the estimation of e.s.d.'s in distances, angles
and torsion angles; correlations between e.s.d.'s in cell parameters are only
used when they are defined by crystal symmetry. An approximate (isotropic)
treatment of cell e.s.d.'s is used for estimating e.s.d.'s involving l.s.
planes.
;
loop_
    _geom_bond_atom_site_label_1
    _geom_bond_atom_site_label_2
    _geom_bond_site_symmetry_2
    _geom_bond_distance
    _geom_bond_publ_flag
    O2 H2O . 0.88(3) ?
    O4 H4O . 0.91(3) ?
    O9 H9O . 0.92(3) ?
    O11 H11O . 0.88(3) ?
    C1 O1 . 1.475(3) ?
    C1 C2 . 1.500(3) ?
    C1 C19 . 1.515(3) ?
    C1 C18 . 1.520(3) ?
    C2 C3 . 1.329(3) ?
    C2 H2 . 0.9500 ?
    C3 C4 . 1.455(3) ?
    C3 H3 . 0.9500 ?
    C4 C17 . 1.395(3) ?
    C4 C5 . 1.401(3) ?
    C5 O2 . 1.347(2) ?
    C5 C6 . 1.407(3) ?
    C6 C15 . 1.417(3) ?
    C6 C7 . 1.449(3) ?
    C7 O3 . 1.260(2) ?
    C7 C8 . 1.467(3) ?
    C8 C9 . 1.407(3) ?
    C8 C13 . 1.413(3) ?
    C9 O4 . 1.346(3) ?
    C9 C10 . 1.392(3) ?
    C10 C11 . 1.396(3) ?
    C10 C20 . 1.503(3) ?
    C11 C12 . 1.395(3) ?
    C11 C22 . 1.511(3) ?
    C12 C13 . 1.387(3) ?
    C12 H12 . 0.9500 ?
    C13 C14 . 1.485(3) ?
    C14 O7 . 1.223(2) ?
    C14 C15 . 1.495(3) ?
    C15 C16 . 1.382(3) ?
    C16 C17 . 1.394(3) ?
    C16 H16 . 0.9500 ?
    C17 O1 . 1.360(3) ?
    C18 H18A . 0.9800 ?
    C18 H18B . 0.9800 ?
    C18 H18C . 0.9800 ?
    C19 H19A . 0.9800 ?
    C19 H19B . 0.9800 ?
    C19 H19C . 0.9800 ?
    C20 O5 . 1.201(3) ?
    C20 O6 . 1.322(3) ?
    C21 O6 . 1.446(3) ?
    C21 H21A . 0.9800 ?
    C21 H21B . 0.9800 ?
    C21 H21C . 0.9800 ?
    C22 H22A . 0.9800 ?
    C22 H22B . 0.9800 ?
    C22 H22C . 0.9800 ?
    C23 O8 . 1.467(3) ?
    C23 C24 . 1.491(3) ?
    C23 C40 . 1.509(4) ?
    C23 C41 . 1.514(4) ?
    C24 C25 . 1.323(3) ?
    C24 H24 . 0.9500 ?
    C25 C26 . 1.457(3) ?
    C25 H25 . 0.9500 ?
    C26 C39 . 1.395(3) ?
    C26 C27 . 1.401(3) ?
    C27 O9 . 1.345(2) ?
    C27 C28 . 1.413(3) ?
    C28 C37 . 1.417(3) ?
    C28 C29 . 1.444(3) ?
    C29 O10 . 1.259(2) ?
    C29 C30 . 1.462(3) ?
    C30 C31 . 1.402(3) ?
    C30 C35 . 1.415(3) ?
    C31 O11 . 1.353(3) ?
    C31 C32 . 1.400(3) ?
    C32 C33 . 1.390(3) ?
    C32 C42 . 1.499(3) ?
    C33 C34 . 1.398(3) ?
    C33 C44 . 1.508(3) ?
    C34 C35 . 1.380(3) ?
    C34 H34 . 0.9500 ?
    C35 C36 . 1.488(3) ?
    C36 O14 . 1.223(2) ?
    C36 C37 . 1.492(3) ?
    C37 C38 . 1.383(3) ?
    C38 C39 . 1.391(3) ?
    C38 H38 . 0.9500 ?
    C39 O8 . 1.356(3) ?
    C40 H40A . 0.9800 ?
    C40 H40B . 0.9800 ?
    C40 H40C . 0.9800 ?
    C41 H41A . 0.9800 ?
    C41 H41B . 0.9800 ?
    C41 H41C . 0.9800 ?
    C42 O12 . 1.197(3) ?
    C42 O13 . 1.322(3) ?
    C43 O13 . 1.444(3) ?
    C43 H43A . 0.9800 ?
    C43 H43B . 0.9800 ?
    C43 H43C . 0.9800 ?
    C44 H44A . 0.9800 ?
    C44 H44B . 0.9800 ?
    C44 H44C . 0.9800 ?
loop_
    _geom_angle_atom_site_label_1
    _geom_angle_atom_site_label_2
    _geom_angle_atom_site_label_3
    _geom_angle_site_symmetry_1
    _geom_angle_site_symmetry_3
    _geom_angle
    _geom_angle_publ_flag
    C17 O1 C1 . . 120.10(17) ?
    C5 O2 H2O . . 107.1(19) ?
    C9 O4 H4O . . 104(2) ?
    C20 O6 C21 . . 116.6(2) ?
    C39 O8 C23 . . 121.75(17) ?
    C27 O9 H9O . . 106.2(19) ?
    C31 O11 H11O . . 103(2) ?
    C42 O13 C43 . . 117.9(2) ?
    O1 C1 C2 . . 111.49(18) ?
    O1 C1 C19 . . 104.25(18) ?
    C2 C1 C19 . . 111.7(2) ?
    O1 C1 C18 . . 107.4(2) ?
    C2 C1 C18 . . 109.5(2) ?
    C19 C1 C18 . . 112.2(2) ?
    C3 C2 C1 . . 122.0(2) ?
    C3 C2 H2 . . 119.0 ?
    C1 C2 H2 . . 119.0 ?
    C2 C3 C4 . . 119.8(2) ?
    C2 C3 H3 . . 120.1 ?
    C4 C3 H3 . . 120.1 ?
    C17 C4 C5 . . 118.0(2) ?
    C17 C4 C3 . . 118.7(2) ?
    C5 C4 C3 . . 123.07(19) ?
    O2 C5 C4 . . 116.25(19) ?
    O2 C5 C6 . . 122.1(2) ?
    C4 C5 C6 . . 121.58(19) ?
    C5 C6 C15 . . 118.1(2) ?
    C5 C6 C7 . . 120.50(19) ?
    C15 C6 C7 . . 121.4(2) ?
    O3 C7 C6 . . 120.89(19) ?
    O3 C7 C8 . . 119.7(2) ?
    C6 C7 C8 . . 119.38(19) ?
    C9 C8 C13 . . 118.7(2) ?
    C9 C8 C7 . . 120.59(19) ?
    C13 C8 C7 . . 120.6(2) ?
    O4 C9 C10 . . 117.4(2) ?
    O4 C9 C8 . . 122.6(2) ?
    C10 C9 C8 . . 119.9(2) ?
    C9 C10 C11 . . 121.2(2) ?
    C9 C10 C20 . . 119.4(2) ?
    C11 C10 C20 . . 119.4(2) ?
    C12 C11 C10 . . 119.0(2) ?
    C12 C11 C22 . . 120.5(2) ?
    C10 C11 C22 . . 120.5(2) ?
    C13 C12 C11 . . 120.8(2) ?
    C13 C12 H12 . . 119.6 ?
    C11 C12 H12 . . 119.6 ?
    C12 C13 C8 . . 120.4(2) ?
    C12 C13 C14 . . 118.95(19) ?
    C8 C13 C14 . . 120.66(19) ?
    O7 C14 C13 . . 121.5(2) ?
    O7 C14 C15 . . 120.6(2) ?
    C13 C14 C15 . . 117.95(18) ?
    C16 C15 C6 . . 121.0(2) ?
    C16 C15 C14 . . 119.04(19) ?
    C6 C15 C14 . . 119.9(2) ?
    C15 C16 C17 . . 119.2(2) ?
    C15 C16 H16 . . 120.4 ?
    C17 C16 H16 . . 120.4 ?
    O1 C17 C16 . . 116.38(19) ?
    O1 C17 C4 . . 121.5(2) ?
    C16 C17 C4 . . 122.0(2) ?
    C1 C18 H18A . . 109.5 ?
    C1 C18 H18B . . 109.5 ?
    H18A C18 H18B . . 109.5 ?
    C1 C18 H18C . . 109.5 ?
    H18A C18 H18C . . 109.5 ?
    H18B C18 H18C . . 109.5 ?
    C1 C19 H19A . . 109.5 ?
    C1 C19 H19B . . 109.5 ?
    H19A C19 H19B . . 109.5 ?
    C1 C19 H19C . . 109.5 ?
    H19A C19 H19C . . 109.5 ?
    H19B C19 H19C . . 109.5 ?
    O5 C20 O6 . . 124.5(2) ?
    O5 C20 C10 . . 124.8(2) ?
    O6 C20 C10 . . 110.6(2) ?
    O6 C21 H21A . . 109.5 ?
    O6 C21 H21B . . 109.5 ?
    H21A C21 H21B . . 109.5 ?
    O6 C21 H21C . . 109.5 ?
    H21A C21 H21C . . 109.5 ?
    H21B C21 H21C . . 109.5 ?
    C11 C22 H22A . . 109.5 ?
    C11 C22 H22B . . 109.5 ?
    H22A C22 H22B . . 109.5 ?
    C11 C22 H22C . . 109.5 ?
    H22A C22 H22C . . 109.5 ?
    H22B C22 H22C . . 109.5 ?
    O8 C23 C24 . . 112.24(19) ?
    O8 C23 C40 . . 106.2(2) ?
    C24 C23 C40 . . 110.8(2) ?
    O8 C23 C41 . . 104.3(2) ?
    C24 C23 C41 . . 111.3(2) ?
    C40 C23 C41 . . 111.8(3) ?
    C25 C24 C23 . . 124.1(2) ?
    C25 C24 H24 . . 118.0 ?
    C23 C24 H24 . . 118.0 ?
    C24 C25 C26 . . 119.1(2) ?
    C24 C25 H25 . . 120.4 ?
    C26 C25 H25 . . 120.4 ?
    C39 C26 C27 . . 118.0(2) ?
    C39 C26 C25 . . 119.2(2) ?
    C27 C26 C25 . . 122.8(2) ?
    O9 C27 C26 . . 116.96(19) ?
    O9 C27 C28 . . 121.5(2) ?
    C26 C27 C28 . . 121.56(19) ?
    C27 C28 C37 . . 117.9(2) ?
    C27 C28 C29 . . 120.72(19) ?
    C37 C28 C29 . . 121.40(19) ?
    O10 C29 C28 . . 121.0(2) ?
    O10 C29 C30 . . 119.8(2) ?
    C28 C29 C30 . . 119.24(18) ?
    C31 C30 C35 . . 118.1(2) ?
    C31 C30 C29 . . 120.71(19) ?
    C35 C30 C29 . . 121.2(2) ?
    O11 C31 C32 . . 116.6(2) ?
    O11 C31 C30 . . 122.8(2) ?
    C32 C31 C30 . . 120.61(19) ?
    C33 C32 C31 . . 120.7(2) ?
    C33 C32 C42 . . 121.7(2) ?
    C31 C32 C42 . . 117.63(19) ?
    C32 C33 C34 . . 118.9(2) ?
    C32 C33 C44 . . 120.5(2) ?
    C34 C33 C44 . . 120.6(2) ?
    C35 C34 C33 . . 121.0(2) ?
    C35 C34 H34 . . 119.5 ?
    C33 C34 H34 . . 119.5 ?
    C34 C35 C30 . . 120.7(2) ?
    C34 C35 C36 . . 119.22(19) ?
    C30 C35 C36 . . 120.04(19) ?
    O14 C36 C35 . . 121.2(2) ?
    O14 C36 C37 . . 120.8(2) ?
    C35 C36 C37 . . 117.98(18) ?
    C38 C37 C28 . . 121.0(2) ?
    C38 C37 C36 . . 118.88(19) ?
    C28 C37 C36 . . 120.08(19) ?
    C37 C38 C39 . . 119.4(2) ?
    C37 C38 H38 . . 120.3 ?
    C39 C38 H38 . . 120.3 ?
    O8 C39 C38 . . 116.58(19) ?
    O8 C39 C26 . . 121.3(2) ?
    C38 C39 C26 . . 122.1(2) ?
    C23 C40 H40A . . 109.5 ?
    C23 C40 H40B . . 109.5 ?
    H40A C40 H40B . . 109.5 ?
    C23 C40 H40C . . 109.5 ?
    H40A C40 H40C . . 109.5 ?
    H40B C40 H40C . . 109.5 ?
    C23 C41 H41A . . 109.5 ?
    C23 C41 H41B . . 109.5 ?
    H41A C41 H41B . . 109.5 ?
    C23 C41 H41C . . 109.5 ?
    H41A C41 H41C . . 109.5 ?
    H41B C41 H41C . . 109.5 ?
    O12 C42 O13 . . 124.1(2) ?
    O12 C42 C32 . . 125.5(2) ?
    O13 C42 C32 . . 110.3(2) ?
    O13 C43 H43A . . 109.5 ?
    O13 C43 H43B . . 109.5 ?
    H43A C43 H43B . . 109.5 ?
    O13 C43 H43C . . 109.5 ?
    H43A C43 H43C . . 109.5 ?
    H43B C43 H43C . . 109.5 ?
    C33 C44 H44A . . 109.5 ?
    C33 C44 H44B . . 109.5 ?
    H44A C44 H44B . . 109.5 ?
    C33 C44 H44C . . 109.5 ?
    H44A C44 H44C . . 109.5 ?
    H44B C44 H44C . . 109.5 ?
loop_
    _geom_torsion_atom_site_label_1
    _geom_torsion_atom_site_label_2
    _geom_torsion_atom_site_label_3
    _geom_torsion_atom_site_label_4
    _geom_torsion_site_symmetry_1
    _geom_torsion_site_symmetry_2
    _geom_torsion_site_symmetry_3
    _geom_torsion_site_symmetry_4
    _geom_torsion
    _geom_torsion_publ_flag
    O1 C1 C2 C3 . . . . 24.9(3) ?
    C19 C1 C2 C3 . . . . 141.1(2) ?
    C18 C1 C2 C3 . . . . -93.9(3) ?
    C1 C2 C3 C4 . . . . -7.6(4) ?
    C2 C3 C4 C17 . . . . -7.6(3) ?
    C2 C3 C4 C5 . . . . 178.3(2) ?
    C17 C4 C5 O2 . . . . -178.06(19) ?
    C3 C4 C5 O2 . . . . -3.9(3) ?
    C17 C4 C5 C6 . . . . 0.1(3) ?
    C3 C4 C5 C6 . . . . 174.2(2) ?
    O2 C5 C6 C15 . . . . 177.2(2) ?
    C4 C5 C6 C15 . . . . -0.9(3) ?
    O2 C5 C6 C7 . . . . -1.6(3) ?
    C4 C5 C6 C7 . . . . -179.6(2) ?
    C5 C6 C7 O3 . . . . 0.0(3) ?
    C15 C6 C7 O3 . . . . -178.8(2) ?
    C5 C6 C7 C8 . . . . 178.9(2) ?
    C15 C6 C7 C8 . . . . 0.2(3) ?
    O3 C7 C8 C9 . . . . -1.1(3) ?
    C6 C7 C8 C9 . . . . 180.0(2) ?
    O3 C7 C8 C13 . . . . 177.3(2) ?
    C6 C7 C8 C13 . . . . -1.6(3) ?
    C13 C8 C9 O4 . . . . -179.94(19) ?
    C7 C8 C9 O4 . . . . -1.6(3) ?
    C13 C8 C9 C10 . . . . -1.5(3) ?
    C7 C8 C9 C10 . . . . 176.9(2) ?
    O4 C9 C10 C11 . . . . 179.6(2) ?
    C8 C9 C10 C11 . . . . 1.1(3) ?
    O4 C9 C10 C20 . . . . -0.5(3) ?
    C8 C9 C10 C20 . . . . -179.1(2) ?
    C9 C10 C11 C12 . . . . 0.0(3) ?
    C20 C10 C11 C12 . . . . -179.9(2) ?
    C9 C10 C11 C22 . . . . -179.3(2) ?
    C20 C10 C11 C22 . . . . 0.9(3) ?
    C10 C11 C12 C13 . . . . -0.6(3) ?
    C22 C11 C12 C13 . . . . 178.6(2) ?
    C11 C12 C13 C8 . . . . 0.2(3) ?
    C11 C12 C13 C14 . . . . -179.5(2) ?
    C9 C8 C13 C12 . . . . 0.9(3) ?
    C7 C8 C13 C12 . . . . -177.5(2) ?
    C9 C8 C13 C14 . . . . -179.4(2) ?
    C7 C8 C13 C14 . . . . 2.2(3) ?
    C12 C13 C14 O7 . . . . -1.5(3) ?
    C8 C13 C14 O7 . . . . 178.8(2) ?
    C12 C13 C14 C15 . . . . 178.4(2) ?
    C8 C13 C14 C15 . . . . -1.3(3) ?
    C5 C6 C15 C16 . . . . 0.4(3) ?
    C7 C6 C15 C16 . . . . 179.2(2) ?
    C5 C6 C15 C14 . . . . -178.1(2) ?
    C7 C6 C15 C14 . . . . 0.7(3) ?
    O7 C14 C15 C16 . . . . 1.2(3) ?
    C13 C14 C15 C16 . . . . -178.7(2) ?
    O7 C14 C15 C6 . . . . 179.8(2) ?
    C13 C14 C15 C6 . . . . -0.2(3) ?
    C6 C15 C16 C17 . . . . 0.7(3) ?
    C14 C15 C16 C17 . . . . 179.2(2) ?
    C15 C16 C17 O1 . . . . -178.1(2) ?
    C15 C16 C17 C4 . . . . -1.5(4) ?
    C5 C4 C17 O1 . . . . 177.5(2) ?
    C3 C4 C17 O1 . . . . 3.1(3) ?
    C5 C4 C17 C16 . . . . 1.1(3) ?
    C3 C4 C17 C16 . . . . -173.3(2) ?
    C9 C10 C20 O5 . . . . 96.9(3) ?
    C11 C10 C20 O5 . . . . -83.2(3) ?
    C9 C10 C20 O6 . . . . -85.6(3) ?
    C11 C10 C20 O6 . . . . 94.3(2) ?
    O8 C23 C24 C25 . . . . 12.5(4) ?
    C40 C23 C24 C25 . . . . -106.0(3) ?
    C41 C23 C24 C25 . . . . 129.0(3) ?
    C23 C24 C25 C26 . . . . -1.7(4) ?
    C24 C25 C26 C39 . . . . -4.8(4) ?
    C24 C25 C26 C27 . . . . 175.0(2) ?
    C39 C26 C27 O9 . . . . -177.88(19) ?
    C25 C26 C27 O9 . . . . 2.3(3) ?
    C39 C26 C27 C28 . . . . 1.6(3) ?
    C25 C26 C27 C28 . . . . -178.3(2) ?
    O9 C27 C28 C37 . . . . 177.5(2) ?
    C26 C27 C28 C37 . . . . -1.9(3) ?
    O9 C27 C28 C29 . . . . -2.9(3) ?
    C26 C27 C28 C29 . . . . 177.7(2) ?
    C27 C28 C29 O10 . . . . 1.4(3) ?
    C37 C28 C29 O10 . . . . -179.1(2) ?
    C27 C28 C29 C30 . . . . -179.2(2) ?
    C37 C28 C29 C30 . . . . 0.4(3) ?
    O10 C29 C30 C31 . . . . -1.2(3) ?
    C28 C29 C30 C31 . . . . 179.4(2) ?
    O10 C29 C30 C35 . . . . 178.2(2) ?
    C28 C29 C30 C35 . . . . -1.2(3) ?
    C35 C30 C31 O11 . . . . 179.8(2) ?
    C29 C30 C31 O11 . . . . -0.8(3) ?
    C35 C30 C31 C32 . . . . -1.3(3) ?
    C29 C30 C31 C32 . . . . 178.1(2) ?
    O11 C31 C32 C33 . . . . 178.9(2) ?
    C30 C31 C32 C33 . . . . -0.1(3) ?
    O11 C31 C32 C42 . . . . -0.8(3) ?
    C30 C31 C32 C42 . . . . -179.7(2) ?
    C31 C32 C33 C34 . . . . 1.3(3) ?
    C42 C32 C33 C34 . . . . -179.1(2) ?
    C31 C32 C33 C44 . . . . -178.2(2) ?
    C42 C32 C33 C44 . . . . 1.4(3) ?
    C32 C33 C34 C35 . . . . -1.1(3) ?
    C44 C33 C34 C35 . . . . 178.4(2) ?
    C33 C34 C35 C30 . . . . -0.3(3) ?
    C33 C34 C35 C36 . . . . 179.7(2) ?
    C31 C30 C35 C34 . . . . 1.5(3) ?
    C29 C30 C35 C34 . . . . -177.9(2) ?
    C31 C30 C35 C36 . . . . -178.5(2) ?
    C29 C30 C35 C36 . . . . 2.1(3) ?
    C34 C35 C36 O14 . . . . -2.6(3) ?
    C30 C35 C36 O14 . . . . 177.4(2) ?
    C34 C35 C36 C37 . . . . 177.9(2) ?
    C30 C35 C36 C37 . . . . -2.1(3) ?
    C27 C28 C37 C38 . . . . 0.3(3) ?
    C29 C28 C37 C38 . . . . -179.3(2) ?
    C27 C28 C37 C36 . . . . 179.1(2) ?
    C29 C28 C37 C36 . . . . -0.5(3) ?
    O14 C36 C37 C38 . . . . 0.6(3) ?
    C35 C36 C37 C38 . . . . -179.8(2) ?
    O14 C36 C37 C28 . . . . -178.2(2) ?
    C35 C36 C37 C28 . . . . 1.3(3) ?
    C28 C37 C38 C39 . . . . 1.6(3) ?
    C36 C37 C38 C39 . . . . -177.2(2) ?
    C37 C38 C39 O8 . . . . 179.2(2) ?
    C37 C38 C39 C26 . . . . -2.0(3) ?
    C27 C26 C39 O8 . . . . 179.2(2) ?
    C25 C26 C39 O8 . . . . -0.9(3) ?
    C27 C26 C39 C38 . . . . 0.5(3) ?
    C25 C26 C39 C38 . . . . -179.7(2) ?
    C33 C32 C42 O12 . . . . -86.8(3) ?
    C31 C32 C42 O12 . . . . 92.8(3) ?
    C33 C32 C42 O13 . . . . 92.9(3) ?
    C31 C32 C42 O13 . . . . -87.5(3) ?
    C16 C17 O1 C1 . . . . -166.9(2) ?
    C4 C17 O1 C1 . . . . 16.5(3) ?
    C2 C1 O1 C17 . . . . -29.0(3) ?
    C19 C1 O1 C17 . . . . -149.8(2) ?
    C18 C1 O1 C17 . . . . 91.0(3) ?
    O5 C20 O6 C21 . . . . 5.9(4) ?
    C10 C20 O6 C21 . . . . -171.6(2) ?
    C38 C39 O8 C23 . . . . -168.0(2) ?
    C26 C39 O8 C23 . . . . 13.3(3) ?
    C24 C23 O8 C39 . . . . -18.1(3) ?
    C40 C23 O8 C39 . . . . 103.1(3) ?
    C41 C23 O8 C39 . . . . -138.7(2) ?
    O12 C42 O13 C43 . . . . -2.1(4) ?
    C32 C42 O13 C43 . . . . 178.22(19) ?
loop_
    _geom_hbond_atom_site_label_D
    _geom_hbond_atom_site_label_H
    _geom_hbond_atom_site_label_A
    _geom_hbond_site_symmetry_A
    _geom_hbond_distance_DH
    _geom_hbond_distance_HA
    _geom_hbond_distance_DA
    _geom_hbond_angle_DHA
    O4 H4O O3 . 0.91(3) 1.72(3) 2.567(2) 152(3)
    O11 H11O O10 . 0.88(3) 1.75(4) 2.568(2) 153(3)
    O9 H9O O10 . 0.92(3) 1.72(3) 2.558(2) 150(3)
    O2 H2O O3 . 0.88(3) 1.77(3) 2.562(2) 148(3)
    O2 H20 O9 2_666 0.88(3) 2.31(3) 2.654(2) 103(2)
    C34 H34 O7 2_665 0.95 2.59 3.441(2) 150
    C44 H44B O7 2_665 0.98 2.51 3.423(2) 155
    C44 H44C O8 2_665 0.98 2.58 3.419(2) 144
