# Supplementary material for: Methyl 5,7-dihydr­oxy-2,2,9-trimethyl-6,11-dioxo-6,11-dihydro-2H-anthra[2,3-b]pyran-8-carboxyl­ate
Source: Acta Crystallogr Sect E Struct Rep Online. 2008 Nov 22;64(Pt 12):o2414–5. doi: 10.1107/S160053680803794X (PMC2960081; doi:10.1107/S160053680803794X)
Supplement: Supplementary file 2 [file e-64-o2414-Isup2.hkl]

#
# h,k,l, Fc-squared, Fo-squared, sigma(Fo-squared) and status flag
#
data_I
_shelx_title ' import in P 1               New: P-1'
_shelx_refln_list_code          4
_shelx_F_calc_maximum      161.32
_exptl_crystal_F_000       824.00
_reflns_d_resolution_high  0.7679
 
loop_
 _symmetry_equiv_pos_as_xyz
 'x, y, z'
 '-x, -y, -z'
 
_cell_length_a     6.9234
_cell_length_b    16.0765
_cell_length_c    17.5304
_cell_angle_alpha 108.746
_cell_angle_beta   98.725
_cell_angle_gamma  94.147
 
_shelx_F_squared_multiplier     1.000
 
loop_
 _refln_index_h
 _refln_index_k
 _refln_index_l
 _refln_F_squared_calc
 _refln_F_squared_meas
 _refln_F_squared_sigma
 _refln_observed_status
   1   0   0       30.21       34.36      2.35 o
   3   0   0      319.66      329.42     12.43 o
   4   0   0     1168.81     1119.49     45.49 o
   5   0   0       86.93       80.28      9.04 o
   6   0   0       25.94       23.20     11.60 o
   7   0   0       45.18       37.25     12.21 o
   8   0   0       13.09       18.32     14.04 o
  -8   1   0        0.41       21.98     16.49 o
  -7   1   0        0.29        6.11     10.38 o
  -6   1   0        1.16        0.00      9.16 o
  -5   1   0      190.70      180.55     23.20 o
  -4   1   0        2.70       39.55      8.85 o
  -3   1   0        6.50       11.30     16.79 o
  -2   1   0     2819.16     2579.19     65.63 o
  -1   1   0      113.34      104.38      4.69 o
   1   1   0        1.60        8.62      1.76 o
   3   1   0       10.79        9.58      3.55 o
   4   1   0     9803.82    10309.63    363.06 o
   5   1   0       64.66       66.70      7.36 o
   6   1   0        2.59       -1.83     24.43 o
   7   1   0       30.65       27.48     15.88 o
   8   1   0        3.81       -3.25     11.60 o
  -8   2   0      248.31      288.22     32.36 o
  -7   2   0        0.46       -7.94      9.16 o
  -6   2   0       79.19      105.64     14.66 o
  -5   2   0       41.88       41.60      8.24 o
  -4   2   0      623.40      647.31     24.61 o
  -3   2   0       72.90       76.69      7.33 o
  -2   2   0      319.33      330.62     11.44 o
  -1   2   0        4.50        8.03      4.89 o
   0   2   0     1940.01     1688.14     67.15 o
   1   2   0      154.83      152.36      3.20 o
   3   2   0      106.66       88.29      4.55 o
   5   2   0       55.34       37.47      7.00 o
   6   2   0     1511.80     1495.80     55.47 o
   7   2   0       36.11       29.29     10.83 o
   8   2   0        0.03        3.95     18.93 o
  -8   3   0      513.38      475.68     47.63 o
  -7   3   0      146.48      136.78     21.37 o
  -6   3   0      290.60      279.67     26.87 o
  -5   3   0       22.70       19.80     12.82 o
  -4   3   0     1430.67     1609.55     51.38 o
  -3   3   0       12.12       14.71      4.52 o
  -2   3   0     2827.91     2711.59     76.33 o
  -1   3   0       17.20       25.77      4.27 o
   0   3   0     3631.95     3136.54    141.85 o
   1   3   0        1.06        1.62      1.18 o
   2   3   0     1003.41      912.79     18.98 o
   3   3   0      694.70      682.09     14.38 o
   4   3   0     8535.48     8937.90    187.58 o
   5   3   0       41.51       33.70      6.17 o
   6   3   0     6882.65     7057.68    192.76 o
   7   3   0        9.79       18.22     12.87 o
   8   3   0      600.50      506.76     30.69 o
  -8   4   0      260.50      268.68     28.70 o
  -7   4   0        0.75       20.15     19.54 o
  -6   4   0     2507.45     2550.62    124.57 o
  -5   4   0      134.62      146.17     26.87 o
  -4   4   0     1723.30     1748.27     50.81 o
  -3   4   0        0.09       -4.48      4.58 o
  -2   4   0     2940.85     3124.67     79.21 o
  -1   4   0        0.05        1.02      2.48 o
   0   4   0     1257.39     1236.89     52.90 o
   1   4   0       31.55       30.23      2.35 o
   2   4   0      280.77      266.08      5.62 o
   3   4   0       27.55       29.57      2.92 o
   4   4   0       36.01       62.11      6.77 o
   5   4   0       53.49       51.23      6.75 o
   6   4   0     3840.99     4071.92    173.42 o
   7   4   0        6.46        6.46     28.70 o
   8   4   0     1952.43     2036.46    117.24 o
  -8   5   0       69.75      112.97     27.48 o
  -7   5   0       41.56       48.24     15.88 o
  -6   5   0     1064.52     1156.54     69.00 o
  -5   5   0        0.92       19.54     15.88 o
  -4   5   0     3897.01     4296.08    232.96 o
  -3   5   0      417.81      445.37     26.56 o
  -2   5   0     1370.67     1371.67     36.70 o
  -1   5   0        0.39       -0.96      2.53 o
   0   5   0      672.11      602.27     27.68 o
   1   5   0        4.23        3.28      1.62 o
   2   5   0     1220.94     1176.85     21.49 o
   3   5   0       42.49       43.03      4.00 o
   4   5   0        6.91        8.49      3.28 o
   5   5   0        7.18        1.90      5.26 o
   6   5   0       17.70       22.27      8.85 o
   7   5   0       56.77       67.19     11.23 o
   8   5   0      619.58      606.97     50.68 o
  -8   6   0       37.61       55.57     21.37 o
  -7   6   0       50.19       52.51     23.20 o
  -6   6   0       34.62       37.86     13.43 o
  -5   6   0        0.14       -6.72      6.72 o
  -4   6   0     6740.99     7474.14    385.92 o
  -3   6   0       10.17       28.59      7.00 o
  -2   6   0    26022.98    27954.36    849.39 o
  -1   6   0       71.22       73.52      5.38 o
   0   6   0     9635.01     9238.72    319.01 o
   1   6   0        7.29        8.50      2.05 o
   2   6   0       66.05       71.33      5.61 o
   3   6   0       27.42       17.62      3.98 o
   4   6   0       29.45       34.69      4.68 o
   5   6   0        9.67       14.97      7.02 o
   6   6   0        0.01        7.95      8.78 o
   7   6   0        1.88        4.05     16.49 o
   8   6   0       87.57      155.10     39.08 o
  -8   7   0        0.65       18.32     15.88 o
  -7   7   0        5.16       -4.89     12.82 o
  -6   7   0       15.55        4.27     10.38 o
  -5   7   0       24.67       15.27      9.77 o
  -4   7   0       97.97       67.90     17.10 o
  -3   7   0       26.64       14.14      6.72 o
  -2   7   0     5883.36     6659.63    165.80 o
  -1   7   0       19.49       24.81      2.98 o
   0   7   0    11423.67    11525.08    424.29 o
   1   7   0       41.83       49.29      9.89 o
   2   7   0     2715.66     2790.03     55.76 o
   3   7   0       25.30       20.30      5.02 o
   4   7   0        6.93        3.30      5.39 o
   5   7   0        2.72        0.29      5.28 o
   6   7   0       27.01       20.76      9.16 o
   7   7   0        0.92       -8.55     12.21 o
  -8   8   0       14.94       20.15     21.37 o
  -7   8   0       72.38       83.66     18.93 o
  -6   8   0        0.82       13.43     15.88 o
  -5   8   0       47.74       56.18     14.04 o
  -4   8   0      193.42      224.71     18.32 o
  -3   8   0       48.22       70.77     26.56 o
  -2   8   0      104.70       97.05      8.64 o
  -1   8   0       18.47       20.02      4.35 o
   0   8   0    11074.57    11633.75    390.01 o
   1   8   0        6.01        8.31      3.35 o
   2   8   0     5436.97     5867.88    103.73 o
   3   8   0        0.95        4.56      3.24 o
   4   8   0      206.46      197.76     19.83 o
   5   8   0        0.10       -4.27      8.55 o
   6   8   0        8.17       21.98     14.04 o
   7   8   0        1.59        4.27     15.88 o
  -8   9   0        7.37        1.22     13.43 o
  -7   9   0        5.71       15.27     19.54 o
  -6   9   0      146.81      149.61     18.93 o
  -5   9   0       98.02      119.07     23.81 o
  -4   9   0      386.32      388.36     31.14 o
  -3   9   0       39.66       41.21      7.55 o
  -2   9   0      501.35      530.75     19.64 o
  -1   9   0        2.24        7.33      5.38 o
   0   9   0      306.33      301.83     14.68 o
   1   9   0        9.84        6.80      3.10 o
   2   9   0     3670.25     4025.63     68.91 o
   3   9   0       18.79       21.03      3.68 o
   4   9   0     1883.74     2128.06     92.82 o
   5   9   0       15.42       13.43     13.43 o
   6   9   0       32.06       28.70     19.54 o
   7   9   0        1.74        5.50     17.71 o
  -8  10   0      239.04      225.32     34.20 o
  -7  10   0       27.34        3.05     20.15 o
  -6  10   0        8.52       18.32     12.21 o
  -5  10   0       52.35       42.74     15.88 o
  -4  10   0      222.92      257.08     26.26 o
  -3  10   0       16.41        7.94      7.33 o
  -2  10   0      317.85      376.09     12.93 o
  -1  10   0        0.03       -5.01      5.01 o
   0  10   0      996.51      937.51     24.05 o
   1  10   0       11.29       18.88     10.83 o
   2  10   0      513.35      564.25     15.63 o
   3  10   0        5.36       12.71     10.25 o
   4  10   0     1799.45     2063.39    358.44 o
   5  10   0        2.41       -4.27      9.16 o
   6  10   0      481.62      500.11     47.02 o
   7  10   0        0.64       28.09     21.37 o
  -7  11   0        3.55       23.81     17.10 o
  -6  11   0      366.87      391.42     39.69 o
  -5  11   0      186.42      163.65     20.15 o
  -4  11   0      228.04      221.66     21.37 o
  -3  11   0       10.60        6.72      9.16 o
  -2  11   0       22.24       51.81     12.50 o
  -1  11   0       33.01       40.17      7.19 o
   0  11   0     1169.09     1153.84     44.86 o
   1  11   0        0.53        8.86      6.79 o
   2  11   0       97.93      113.11     11.04 o
   3  11   0        0.69        2.61      5.87 o
   4  11   0        8.92        5.36      7.21 o
   5  11   0        2.63        6.72      9.16 o
   6  11   0      342.78      314.48     32.36 o
  -7  12   0       12.53        6.11     15.27 o
  -6  12   0      412.51      308.98     29.31 o
  -5  12   0        5.22       -1.83     13.43 o
  -4  12   0      244.48      193.57     18.93 o
  -3  12   0        5.65       16.49      9.77 o
  -2  12   0      169.31      213.20     14.04 o
  -1  12   0        1.99       12.82     17.71 o
   0  12   0      149.39      125.40      9.12 o
   1  12   0        1.03       -0.47      2.63 o
   2  12   0        7.93       10.87      3.95 o
   3  12   0        7.34        1.69      5.66 o
   4  12   0       10.04        0.43      8.55 o
   5  12   0        0.08      -10.38     10.38 o
   6  12   0      123.22      118.46     21.98 o
  -7  13   0        1.02       -1.83     15.27 o
  -6  13   0      108.41       95.87     22.59 o
  -5  13   0       15.56        1.22     18.32 o
  -4  13   0     1435.71     1255.46     70.83 o
  -3  13   0       19.60       33.00     30.53 o
  -2  13   0       18.00       34.81     14.66 o
  -1  13   0        7.29        6.52      5.38 o
   0  13   0      543.95      544.97     22.40 o
   1  13   0        0.27       -0.61      4.58 o
   2  13   0       41.75       46.80     10.66 o
   3  13   0       19.05       14.34      6.08 o
   4  13   0        6.22       11.27     11.15 o
   5  13   0        0.76        0.61      8.79 o
  -7  14   0        0.54       10.99     15.88 o
  -6  14   0       13.59       42.74     28.09 o
  -5  14   0        3.53       -8.55     11.60 o
  -4  14   0       70.38       45.80     16.49 o
  -3  14   0       40.60       31.58     27.17 o
  -2  14   0     2396.71     2254.46    103.20 o
  -1  14   0        0.92        3.01      6.72 o
   0  14   0      411.19      350.65     41.52 o
   1  14   0        2.05        7.37      6.63 o
   2  14   0      150.22      182.77     23.79 o
   3  14   0        1.98        4.37      7.77 o
   4  14   0       13.20       -1.39     13.04 o
   5  14   0        2.96       16.12     12.91 o
  -6  15   0       71.55       68.39     23.81 o
  -5  15   0        1.84       35.42     16.49 o
  -4  15   0      264.63      283.33     29.31 o
  -3  15   0        7.25        7.33     16.49 o
  -2  15   0       29.64        3.66     11.60 o
  -1  15   0       15.06       11.86      6.00 o
   0  15   0      436.41      337.10     17.75 o
   1  15   0        7.60        4.08      5.28 o
   2  15   0       29.00       42.40     11.87 o
   3  15   0        0.54        8.14      9.82 o
   4  15   0        4.64       -3.05     18.32 o
  -6  16   0      109.01       84.27     20.15 o
  -5  16   0        8.19      -11.60     21.98 o
  -4  16   0       27.71       52.51     16.49 o
  -3  16   0        0.05       -2.44     18.32 o
  -2  16   0      195.44      161.01     12.42 o
  -1  16   0       14.33        4.37      6.87 o
   0  16   0      102.59       82.01     10.34 o
   1  16   0        2.02       -4.01      6.80 o
   2  16   0      446.72      421.79     26.38 o
   3  16   0        0.78       69.80     16.86 o
   4  16   0        7.85       -1.86     11.63 o
  -5  17   0        5.90       42.74     29.92 o
  -4  17   0        8.90       -1.83     12.82 o
  -3  17   0       16.67        5.50     12.82 o
  -2  17   0        2.75        5.50     13.43 o
  -1  17   0        0.21       -3.66     14.04 o
   0  17   0       82.11      120.29     26.87 o
   1  17   0       27.49       40.91     20.15 o
   2  17   0       47.53       63.77     15.70 o
   3  17   0        0.51        7.93     13.03 o
  -4  18   0       14.28        0.00     15.88 o
  -3  18   0       14.11       42.74     18.32 o
  -2  18   0       21.87       65.34     18.93 o
  -1  18   0        1.15      -15.27     22.59 o
   0  18   0       11.25       17.71     20.76 o
   1  18   0        0.05      -18.32     19.54 o
   2  18   0       61.94       54.23     10.57 o
  -3  19   0        5.58       65.95     39.69 o
  -2  19   0       10.28      -10.38     21.37 o
  -1  19   0       12.58       15.27     14.66 o
   0  19   0        3.00       -6.72     14.04 o
   1  19   0        4.33       -5.50     21.37 o
   1 -20   1      113.79      134.34     28.09 o
  -1 -19   1        6.45        0.00     15.88 o
   0 -19   1       44.66       38.47     20.76 o
   1 -19   1        9.83        6.72     12.82 o
   2 -19   1       53.27       93.43     23.81 o
   3 -19   1       27.45       36.03     27.48 o
  -2 -18   1        2.08       25.71     13.80 o
  -1 -18   1       17.59       25.04     14.04 o
   0 -18   1       35.39       40.30     16.49 o
   1 -18   1       14.36        4.89     17.71 o
   2 -18   1       26.53       33.58     21.98 o
   3 -18   1        6.22       26.87     23.81 o
   4 -18   1        3.15       15.88     21.98 o
  -3 -17   1        5.49       15.30     13.31 o
  -2 -17   1       15.03       28.61     18.62 o
  -1 -17   1       35.31       26.85      8.92 o
   0 -17   1        8.57       18.42     11.85 o
   1 -17   1       91.38       89.68     11.56 o
   2 -17   1       24.29       26.26     18.93 o
   3 -17   1        7.17       19.54     25.65 o
   4 -17   1       39.37       39.69     17.71 o
   5 -17   1        7.96       54.96     33.58 o
  -4 -16   1      139.20      171.90     18.19 o
  -3 -16   1       21.46       15.88     12.00 o
  -2 -16   1       21.99       12.02      7.90 o
  -1 -16   1        2.88        4.77      8.07 o
   0 -16   1      362.47      424.21     41.22 o
   1 -16   1       89.42       60.83      8.87 o
   2 -16   1       13.33        8.55     12.82 o
   3 -16   1       23.94        9.16     14.04 o
   4 -16   1        4.88      139.22     32.36 o
   5 -16   1       14.92        6.11     30.53 o
   6 -16   1       16.64        2.44     24.43 o
  -5 -15   1        5.94       28.39     16.49 o
  -4 -15   1        2.84       11.10     11.63 o
  -3 -15   1       99.68      110.81     27.78 o
  -2 -15   1      225.66      220.78     15.45 o
  -1 -15   1      152.93      148.03     26.13 o
   0 -15   1      534.32      525.79     32.67 o
   1 -15   1       14.36       11.35     12.82 o
   2 -15   1        0.15        6.72     10.99 o
   3 -15   1       32.07       54.96     13.43 o
   4 -15   1       10.19      -12.21     15.88 o
   5 -15   1        0.02       18.32     15.88 o
   6 -15   1        5.94        2.44     15.88 o
  -5 -14   1        1.39       -7.50     10.26 o
  -4 -14   1       11.43        5.01      8.69 o
  -3 -14   1       39.05       51.10     12.52 o
  -2 -14   1       18.28       18.94      5.27 o
  -1 -14   1       29.07       27.03      7.95 o
   0 -14   1       98.52       88.96      9.28 o
   1 -14   1       92.04       78.75     10.08 o
   2 -14   1      124.70      101.98     15.27 o
   3 -14   1       19.14       21.59      4.50 o
   4 -14   1       12.91       12.82     11.60 o
   5 -14   1        3.27        6.11     13.43 o
   6 -14   1        2.32      -24.43     24.43 o
   7 -14   1        2.15       15.27     15.27 o
  -6 -13   1        2.52       21.98     20.15 o
  -5 -13   1       10.55       13.21     11.07 o
  -4 -13   1       30.29       20.01      9.22 o
  -3 -13   1       17.31       17.76      7.35 o
  -2 -13   1       17.81       25.23      5.05 o
  -1 -13   1       41.87       42.10      7.48 o
   0 -13   1      298.56      297.68     38.47 o
   1 -13   1        2.01        2.44      9.16 o
   2 -13   1       24.34       13.20      3.95 o
   3 -13   1       83.73       74.35      6.70 o
   4 -13   1      259.28      213.11     22.59 o
   5 -13   1       45.79       50.07     14.66 o
   6 -13   1       25.89       25.04     15.88 o
   7 -13   1       16.12        9.16     29.31 o
  -6 -12   1        3.29       17.10     12.82 o
  -5 -12   1        8.09       12.29     26.87 o
  -4 -12   1       33.64       45.52      9.68 o
  -3 -12   1        9.37       18.69      7.58 o
  -2 -12   1        0.72        5.89      4.49 o
  -1 -12   1        5.79        7.90      3.79 o
   0 -12   1       71.33       76.08     17.36 o
   1 -12   1       36.11       27.98     13.43 o
   2 -12   1        1.57        4.46      3.37 o
   3 -12   1       26.48       48.24     21.37 o
   4 -12   1       29.15       28.09     13.43 o
   5 -12   1      105.87      104.42     25.65 o
   6 -12   1      154.48      116.63     23.81 o
   7 -12   1        0.09       -1.22     17.10 o
  -6 -11   1        1.08       18.32     18.93 o
  -5 -11   1       27.10       18.16      8.58 o
  -4 -11   1        1.27        2.82      5.73 o
  -3 -11   1       76.14       58.93      5.82 o
  -2 -11   1      102.80       95.63      7.28 o
  -1 -11   1      496.56      455.59     21.95 o
   0 -11   1      128.48      108.72      6.82 o
   1 -11   1       14.95        9.77      5.61 o
   2 -11   1      405.96      413.41     13.60 o
   3 -11   1        1.20        6.72     10.38 o
   4 -11   1      389.94      404.24     24.43 o
   5 -11   1       20.37       31.14     12.82 o
   6 -11   1       46.03       63.51     14.04 o
   7 -11   1       22.91       39.69     19.54 o
  -7 -10   1        6.02       20.15     14.66 o
  -6 -10   1        0.22      -14.04     14.04 o
  -5 -10   1        8.75       15.88     12.82 o
  -4 -10   1      135.58      107.03     11.56 o
  -3 -10   1      216.90      205.47      8.52 o
  -2 -10   1      233.42      229.27      7.25 o
  -1 -10   1      115.66      103.90      5.79 o
   0 -10   1      114.04      121.34      7.53 o
   1 -10   1        1.07        4.90      6.91 o
   2 -10   1        4.39       15.28      7.11 o
   3 -10   1      112.23      102.86      9.22 o
   4 -10   1      116.84      119.68     14.66 o
   5 -10   1      291.70      314.48     26.26 o
   6 -10   1      111.97      183.80     25.65 o
   7 -10   1       26.73       32.97     19.54 o
   8 -10   1        4.00       39.08     21.98 o
  -7  -9   1        2.72       11.60     15.88 o
  -6  -9   1       26.27       46.41     15.27 o
  -5  -9   1      141.88      153.88     19.54 o
  -4  -9   1       23.18       24.63      8.30 o
  -3  -9   1       38.79       49.83      4.66 o
  -2  -9   1        4.01        5.44      3.20 o
  -1  -9   1       79.29       90.76     10.05 o
   0  -9   1       82.63       63.72      3.96 o
   1  -9   1      526.18      590.84     16.25 o
   2  -9   1        0.03       12.34      5.72 o
   3  -9   1       66.41       58.59      9.16 o
   4  -9   1       22.60       27.48      9.77 o
   5  -9   1       67.85       54.96     13.43 o
   6  -9   1        1.42       15.27     11.60 o
   7  -9   1        7.12        9.16     14.66 o
   8  -9   1        4.98       -2.44     18.32 o
  -7  -8   1        0.12       -2.44     10.99 o
  -6  -8   1        8.62       18.93     12.82 o
  -5  -8   1       67.11       73.89     13.43 o
  -4  -8   1       65.12       78.64      9.78 o
  -3  -8   1        8.35       13.40      3.46 o
  -2  -8   1      231.71      241.60      6.61 o
  -1  -8   1       20.44       33.52      3.88 o
   0  -8   1     1015.14     1085.64     47.62 o
   1  -8   1      358.27      409.52     12.44 o
   2  -8   1      540.64      542.36     20.46 o
   3  -8   1        5.73       14.22      8.24 o
   4  -8   1      642.66      711.28     30.95 o
   5  -8   1       99.71       94.04     15.88 o
   6  -8   1       52.79       60.45     15.88 o
   7  -8   1       52.16       83.66     20.76 o
   8  -8   1       35.00       87.93     19.54 o
  -7  -7   1        0.11        3.80     11.13 o
  -6  -7   1       21.02       16.64      7.15 o
  -5  -7   1        6.02        8.46      7.33 o
  -4  -7   1       46.09       56.22      9.71 o
  -3  -7   1       39.16       43.64      4.19 o
  -2  -7   1      410.24      464.13     13.43 o
  -1  -7   1       40.94       56.20      5.55 o
   0  -7   1      692.99      802.01     19.15 o
   1  -7   1     2019.81     2121.95     78.59 o
   2  -7   1     3530.59     3871.23    102.76 o
   3  -7   1      131.51      155.67     11.59 o
   4  -7   1      333.87      350.45     23.20 o
   5  -7   1      122.35      145.94     16.49 o
   6  -7   1      286.45      296.77     26.87 o
   7  -7   1        4.27       15.88     13.43 o
   8  -7   1       39.05       48.85     17.71 o
  -8  -6   1       16.16       28.70     17.10 o
  -7  -6   1       12.25       16.79     11.23 o
  -6  -6   1        0.04        4.99      7.45 o
  -5  -6   1       59.12       65.14      8.44 o
  -4  -6   1        3.31        7.82      3.61 o
  -3  -6   1        7.53        9.52      2.85 o
  -2  -6   1      615.32      655.18     14.38 o
  -1  -6   1      132.80      137.09      6.98 o
   0  -6   1        0.00       -0.23      2.16 o
   1  -6   1      118.79      114.87      7.30 o
   2  -6   1     2166.90     2342.48     68.09 o
   3  -6   1     2323.56     2327.03     71.14 o
   4  -6   1      771.05      829.42     29.62 o
   5  -6   1      113.86      109.91     15.88 o
   6  -6   1        6.47        7.94     12.82 o
   7  -6   1       22.35       36.64     15.27 o
   8  -6   1        5.76       12.82     15.27 o
  -8  -5   1       40.92       43.97     16.49 o
  -7  -5   1        9.16       23.74     17.71 o
  -6  -5   1       16.21        4.24      7.21 o
  -5  -5   1      412.13      373.11     15.40 o
  -4  -5   1        3.05        2.46      3.79 o
  -3  -5   1      868.44      841.50     17.07 o
  -2  -5   1     1858.82     1831.96     31.23 o
  -1  -5   1       62.76       49.07      3.15 o
   0  -5   1      521.47      489.56     18.51 o
   1  -5   1        6.44        6.41      2.59 o
   2  -5   1      286.46      283.94     11.39 o
   3  -5   1      352.55      436.85     16.62 o
   4  -5   1      754.59      783.14     27.87 o
   5  -5   1      160.64      166.70     17.71 o
   6  -5   1      828.81      869.54     50.07 o
   7  -5   1       32.74       36.03     16.49 o
   8  -5   1       13.23       59.84     19.54 o
  -8  -4   1       10.49        5.36     11.59 o
  -7  -4   1        2.33        3.02      7.47 o
  -6  -4   1       44.04       47.65      8.85 o
  -5  -4   1       49.77       51.47      6.17 o
  -4  -4   1       25.36       27.42      4.04 o
  -3  -4   1      664.80      673.75     13.11 o
  -2  -4   1        0.25        0.21      1.98 o
  -1  -4   1      308.38      284.35      6.92 o
   0  -4   1        5.39        3.12      1.48 o
   1  -4   1      372.31      352.08     12.09 o
   2  -4   1       56.76       55.01      5.38 o
   3  -4   1      311.89      342.26     13.04 o
   4  -4   1      160.65      178.93     13.82 o
   5  -4   1      688.30      675.97     41.52 o
   6  -4   1      343.25      297.38     23.81 o
   7  -4   1      339.24      324.86     32.97 o
   8  -4   1      180.35      153.88     25.65 o
  -8  -3   1       64.40       55.21     12.16 o
  -7  -3   1       17.05       15.33     10.39 o
  -6  -3   1      215.39      214.67     14.03 o
  -5  -3   1        0.07        2.76      4.81 o
  -4  -3   1      750.61      730.87     16.31 o
  -3  -3   1      391.31      408.35      9.21 o
  -2  -3   1     1264.51     1250.03     25.59 o
  -1  -3   1      832.51      709.22     11.53 o
   0  -3   1      922.73      823.28     22.30 o
   1  -3   1     1356.98     1184.57     30.82 o
   2  -3   1      398.45      413.66     15.11 o
   3  -3   1      343.69      340.11     12.69 o
   4  -3   1      206.80      180.74     17.71 o
   5  -3   1      120.06      101.14     10.09 o
   6  -3   1        0.00       -4.89      8.55 o
   7  -3   1      106.89       98.31     25.65 o
   8  -3   1      217.72      224.71     29.31 o
  -8  -2   1       21.47       30.96     10.95 o
  -7  -2   1        5.02       -5.59      8.02 o
  -6  -2   1      247.72      260.49     15.76 o
  -5  -2   1      431.62      438.18     15.67 o
  -4  -2   1      160.93      191.93      8.32 o
  -3  -2   1      232.07      234.29      7.65 o
  -2  -2   1     4450.94     4280.26     85.02 o
  -1  -2   1     1472.79     1292.33     20.53 o
   0  -2   1       15.22       12.00      1.53 o
   1  -2   1      299.95      269.51      9.04 o
   2  -2   1     1138.58     1097.73     30.42 o
   3  -2   1      717.43      720.52     22.23 o
   4  -2   1       47.79       59.18     11.15 o
   5  -2   1      175.57      178.53     15.57 o
   6  -2   1       28.25       29.31     11.60 o
   7  -2   1        6.04       29.31     13.43 o
   8  -2   1        0.01      -14.04     21.37 o
  -8  -1   1       17.13       22.54      9.04 o
  -7  -1   1        6.65       -1.83      9.77 o
  -6  -1   1      111.29      125.79     23.81 o
  -5  -1   1        4.41        5.12      4.59 o
  -4  -1   1      391.82      405.66     13.84 o
  -3  -1   1      159.27      164.15      9.70 o
  -2  -1   1       92.47       83.87      8.37 o
  -1  -1   1      671.22      583.52     10.06 o
   0  -1   1        6.08        8.68      0.55 o
   1  -1   1      315.74      263.46      8.60 o
   2  -1   1      345.10      320.11     11.29 o
   3  -1   1       48.46       31.68      7.63 o
   4  -1   1      859.12      899.19     47.63 o
   5  -1   1      184.18      177.20     15.88 o
   6  -1   1       57.68       81.21     20.15 o
   7  -1   1       71.17       65.34     15.27 o
   8  -1   1        9.14        0.61     16.49 o
  -8   0   1        2.30        3.05     19.54 o
  -7   0   1        3.17       10.99     12.21 o
  -6   0   1      287.73      256.47     21.37 o
  -5   0   1       16.77       17.53      4.87 o
  -4   0   1        5.60        9.03      5.13 o
  -3   0   1     2266.19     2148.78     55.65 o
  -2   0   1      418.27      413.44     13.36 o
  -1   0   1     1170.09     1060.97     21.62 o
   0   0   1      395.18      142.39     70.07 o
   1   0   1       45.46       46.66     11.30 o
   2   0   1      266.19      273.44     10.77 o
   3   0   1      827.23      857.23     25.90 o
   4   0   1       32.49       35.42      9.46 o
   5   0   1      151.92      158.75     10.64 o
   6   0   1       22.98       46.41     17.10 o
   7   0   1        4.90        7.94     11.60 o
   8   0   1        0.78       11.60     14.04 o
  -8   1   1        0.52        1.83     13.43 o
  -7   1   1       34.24       28.09     11.60 o
  -6   1   1       45.43       43.97     14.04 o
  -5   1   1       13.80        8.87      5.82 o
  -4   1   1       67.99       63.34     12.52 o
  -3   1   1      321.09      294.58     10.34 o
  -2   1   1       14.55        8.93      4.58 o
  -1   1   1      174.26      181.68      6.68 o
   0   1   1      124.05      114.19      4.32 o
   1   1   1      124.48      129.01      4.46 o
   2   1   1      191.18      203.82      9.47 o
   3   1   1     2740.52     2764.82     82.73 o
   4   1   1      823.28      884.91     23.87 o
   5   1   1      499.27      474.70     20.53 o
   6   1   1       15.78        1.22      8.55 o
   7   1   1        2.24       11.60     10.99 o
   8   1   1       86.65       95.69     12.93 o
  -8   2   1       22.29       17.71     14.66 o
  -7   2   1        5.82       21.98     11.60 o
  -6   2   1        3.89       11.60     10.99 o
  -5   2   1       65.79       66.44      9.37 o
  -4   2   1        7.96       14.11      5.81 o
  -3   2   1        7.64       10.99      3.89 o
  -2   2   1      320.13      293.33     11.00 o
  -1   2   1      629.81      553.55     16.84 o
   0   2   1       44.31       35.65      1.49 o
   1   2   1      767.50      698.26     11.38 o
   2   2   1       95.56       94.13      3.75 o
   3   2   1      836.33      869.81     23.38 o
   4   2   1       28.36       42.96      7.16 o
   5   2   1       45.63       35.30      9.53 o
   6   2   1      322.36      316.12     19.47 o
   7   2   1       59.18       56.81      9.16 o
   8   2   1        1.98        2.38     13.13 o
  -8   3   1      114.55      179.53     31.14 o
  -7   3   1        8.03        3.66      9.77 o
  -6   3   1       38.19       23.20     12.21 o
  -5   3   1       72.94       95.92     38.78 o
  -4   3   1       24.85       30.31      7.11 o
  -3   3   1        0.03        2.12      4.31 o
  -2   3   1       88.94       87.01      6.41 o
  -1   3   1      278.87      269.24     10.14 o
   0   3   1       99.87       94.24      3.95 o
   1   3   1       24.14       22.80      1.81 o
   2   3   1     2171.38     2146.17     34.10 o
   3   3   1      213.94      232.24     12.07 o
   4   3   1      399.28      437.72     12.90 o
   5   3   1       23.48       26.56      5.42 o
   6   3   1      337.80      396.66     31.45 o
   7   3   1       12.22       17.28      8.84 o
   8   3   1      322.84      382.87     42.13 o
  -8   4   1        2.19       10.38     13.43 o
  -7   4   1      126.55       95.87     18.32 o
  -6   4   1      461.63      449.43     34.20 o
  -5   4   1      122.18      105.70     10.26 o
  -4   4   1      157.80      162.06     11.15 o
  -3   4   1       83.98       98.72      8.84 o
  -2   4   1      169.89      177.56      8.51 o
  -1   4   1      173.19      176.77      8.17 o
   0   4   1       12.98       12.63      4.08 o
   1   4   1      468.19      497.62     11.36 o
   2   4   1      330.44      336.54      9.21 o
   3   4   1     1017.35     1004.93     20.96 o
   4   4   1       62.57       56.83      4.86 o
   5   4   1        0.62       -1.10      4.06 o
   6   4   1      383.30      403.36     20.07 o
   7   4   1       46.40       68.77     13.19 o
   8   4   1       13.20       40.30     18.93 o
  -8   5   1       50.54       48.24     20.15 o
  -7   5   1        0.40       20.15     20.76 o
  -6   5   1       21.06       52.51     15.27 o
  -5   5   1        3.76       12.21      9.16 o
  -4   5   1     1756.42     1840.23     56.51 o
  -3   5   1      203.65      237.28     11.29 o
  -2   5   1      217.64      245.18     10.79 o
  -1   5   1      139.83      135.15      7.30 o
   0   5   1        3.31        5.71      1.94 o
   1   5   1       68.94       67.55      3.21 o
   2   5   1      852.98      945.90     20.03 o
   3   5   1     1416.10     1539.00     38.25 o
   4   5   1       82.99       79.35      5.44 o
   5   5   1      170.37      191.10     15.96 o
   6   5   1       25.96       24.78      7.33 o
   7   5   1       26.88       50.94     25.04 o
   8   5   1       19.06       39.69     23.20 o
  -8   6   1       15.92       29.31     18.32 o
  -7   6   1       28.49       49.46     16.49 o
  -6   6   1       69.59       54.96     12.21 o
  -5   6   1      802.19      842.67     61.06 o
  -4   6   1       44.55       69.02     16.79 o
  -3   6   1     1994.91     2191.31     61.37 o
  -2   6   1     5174.08     5775.70    149.91 o
  -1   6   1        3.85        5.73      3.80 o
   0   6   1       35.24       39.85      2.74 o
   1   6   1      663.88      697.16     15.43 o
   2   6   1      756.00      802.45     21.14 o
   3   6   1       51.09       57.80      4.80 o
   4   6   1        1.20        5.02      4.58 o
   5   6   1       17.32        9.46      6.91 o
   6   6   1       95.76       98.70     13.74 o
   7   6   1        8.95        6.72     22.59 o
  -8   7   1       12.86       -9.77     14.66 o
  -7   7   1        1.58       -7.33     12.82 o
  -6   7   1        3.22       12.21     15.27 o
  -5   7   1      139.98      131.90     17.10 o
  -4   7   1       50.20       60.77     32.97 o
  -3   7   1       39.66       33.10      7.19 o
  -2   7   1     1456.64     1572.12     90.68 o
  -1   7   1     4630.76     4658.80    124.53 o
   0   7   1     2606.31     2587.17     93.69 o
   1   7   1     1177.58     1206.00     37.13 o
   2   7   1      307.43      328.22     15.72 o
   3   7   1        0.09        3.59      4.40 o
   4   7   1       16.85       20.27     12.82 o
   5   7   1       16.69       15.08      6.66 o
   6   7   1        1.76       -2.22      7.04 o
   7   7   1        4.31      482.40     98.92 o
  -8   8   1       13.13       20.76     18.93 o
  -7   8   1        8.96       32.97     24.43 o
  -6   8   1      210.38      219.22     21.98 o
  -5   8   1       46.35       70.22     15.27 o
  -4   8   1        2.91       21.98     10.99 o
  -3   8   1        1.38        4.72     19.23 o
  -2   8   1     1080.31     1082.35     34.32 o
  -1   8   1      188.95      313.74     54.65 o
   0   8   1     1347.91     1350.86     55.26 o
   1   8   1     1005.90      979.05     25.23 o
   2   8   1      722.45      748.71     36.28 o
   3   8   1      118.37      141.26     12.60 o
   4   8   1        0.19       -9.14      9.14 o
   5   8   1       18.27       21.98     10.99 o
   6   8   1        1.85        3.05     12.21 o
   7   8   1        0.71       26.87     26.26 o
  -8   9   1        9.03      -16.49     24.43 o
  -7   9   1        9.66       48.85     22.59 o
  -6   9   1       44.56       55.57     16.49 o
  -5   9   1      356.68      341.34     27.48 o
  -4   9   1      122.62      136.78     18.93 o
  -3   9   1        5.00        9.37      5.89 o
  -2   9   1      125.07      128.08      5.54 o
  -1   9   1     1269.30     1265.58     54.35 o
   0   9   1        1.50        5.86      3.35 o
   1   9   1       23.06       36.39      3.66 o
   2   9   1      575.79      577.41     22.57 o
   3   9   1      328.67      359.00     22.23 o
   4   9   1       31.17       51.57     22.29 o
   5   9   1       12.50       27.48     13.43 o
   6   9   1        0.90       -9.77     14.04 o
   7   9   1        7.60       30.53     20.76 o
  -8  10   1       82.28       76.33     20.76 o
  -7  10   1        9.11       17.71     25.65 o
  -6  10   1       22.35       10.38     12.21 o
  -5  10   1      175.05      166.09     21.37 o
  -4  10   1        3.54       10.38     12.21 o
  -3  10   1        4.51       -2.44      7.33 o
  -2  10   1      131.99      131.43      8.81 o
  -1  10   1      130.03      117.86     21.68 o
   0  10   1      115.40      114.49      8.13 o
   1  10   1        1.27        2.15      3.33 o
   2  10   1      109.24      112.61      7.71 o
   3  10   1      358.93      390.71     16.31 o
   4  10   1      523.97      568.08     41.52 o
   5  10   1      161.21      145.33     21.98 o
   6  10   1       11.10       14.04     15.27 o
  -7  11   1      129.13      104.42     25.65 o
  -6  11   1      334.97      309.59     29.31 o
  -5  11   1        7.59      -14.04     14.04 o
  -4  11   1      222.21      225.93     18.93 o
  -3  11   1        8.29       10.38      9.77 o
  -2  11   1       35.09       28.09     10.38 o
  -1  11   1      121.65       99.43     12.82 o
   0  11   1       41.86       33.76      8.39 o
   1  11   1      303.99      356.32     28.39 o
   2  11   1      112.73      109.85     11.39 o
   3  11   1      574.35      595.68     29.70 o
   4  11   1       35.73       26.97      8.60 o
   5  11   1       22.96       21.98     13.43 o
   6  11   1       68.00       50.07     16.49 o
  -7  12   1       59.07       26.26     17.71 o
  -6  12   1      142.86      162.43     26.87 o
  -5  12   1      316.01      258.91     28.70 o
  -4  12   1      287.54      213.11     20.15 o
  -3  12   1       29.28       31.46     14.66 o
  -2  12   1       86.27      108.08     21.98 o
  -1  12   1      213.90      181.01     10.69 o
   0  12   1       84.31       75.18      9.16 o
   1  12   1      232.18      216.42      9.84 o
   2  12   1       34.15       28.23      5.84 o
   3  12   1       38.37       36.81     10.26 o
   4  12   1       66.15       81.24     16.19 o
   5  12   1       25.68       22.59     12.82 o
   6  12   1       20.83       42.13     18.93 o
  -7  13   1       67.25      104.42     23.81 o
  -6  13   1        1.66       41.52     18.32 o
  -5  13   1      181.39      153.27     24.43 o
  -4  13   1      352.37      332.18     31.14 o
  -3  13   1      210.87      185.45     20.46 o
  -2  13   1       52.12       43.36     11.60 o
  -1  13   1       45.01       44.20      6.75 o
   0  13   1      323.34      309.74     13.10 o
   1  13   1       37.42       32.26      5.49 o
   2  13   1        0.52        5.46      6.35 o
   3  13   1       41.14       38.95      8.79 o
   4  13   1       15.64       32.96     13.99 o
   5  13   1       10.48       14.04     14.66 o
  -6  14   1       35.39       48.85     34.20 o
  -5  14   1       54.06       29.31     14.66 o
  -4  14   1        2.94       -5.50     10.38 o
  -3  14   1      468.04      349.28     29.92 o
  -2  14   1      405.29      351.73     31.75 o
  -1  14   1      604.71      534.19     48.24 o
   0  14   1       15.41       17.62      9.46 o
   1  14   1      225.89      244.23     17.13 o
   2  14   1       33.60       24.69      8.34 o
   3  14   1      263.77      255.85     21.27 o
   4  14   1        0.72      -11.20     11.20 o
   5  14   1       16.48       59.84     25.65 o
  -6  15   1        0.03       -7.94     18.93 o
  -5  15   1        3.89        7.94     15.88 o
  -4  15   1       11.22       26.87     17.10 o
  -3  15   1       58.02       59.23     20.15 o
  -2  15   1       12.65       16.77     18.32 o
  -1  15   1      208.39      133.39     10.91 o
   0  15   1      333.81      296.13     18.07 o
   1  15   1      694.87      757.19     51.90 o
   2  15   1        9.07       13.89     12.42 o
   3  15   1       38.70       55.83     13.91 o
   4  15   1        8.17       18.21     11.00 o
  -5  16   1        5.49       40.91     23.81 o
  -4  16   1        5.42       10.99     20.76 o
  -3  16   1        7.53       32.36     25.65 o
  -2  16   1        0.05      201.51     39.69 o
  -1  16   1        1.00      198.46     54.35 o
   0  16   1       19.43       20.15     14.04 o
   1  16   1       61.89       68.44     37.86 o
   2  16   1       19.65        5.67     18.93 o
   3  16   1       95.75       90.74     16.12 o
  -5  17   1       32.11       54.96     36.03 o
  -4  17   1        3.45       17.10     15.88 o
  -3  17   1       42.26       58.01     18.93 o
  -2  17   1        1.52       17.71     19.54 o
  -1  17   1       95.38      132.51     21.37 o
   0  17   1        0.53       14.04     14.66 o
   1  17   1        1.53       -8.55     14.66 o
   2  17   1       27.12       29.66     12.02 o
   3  17   1       44.86       71.61     40.30 o
  -4  18   1        7.99        4.89     16.49 o
  -3  18   1        4.20        7.94     15.27 o
  -2  18   1       70.36       50.07     21.37 o
  -1  18   1      119.49       87.32     18.32 o
   0  18   1        1.11        7.33     21.37 o
   1  18   1       10.04        9.77     12.82 o
   2  18   1        0.33       13.35     13.19 o
  -2  19   1       28.60       12.21     25.65 o
  -1  19   1        9.56       12.82     20.15 o
   0  19   1       49.60       69.00     27.48 o
   0 -20   2        2.34       -8.55     14.04 o
   1 -20   2       63.01       42.74     25.65 o
   2 -20   2        2.82       -8.55     23.81 o
  -2 -19   2        0.02        5.17     18.32 o
  -1 -19   2        7.40        7.33     17.10 o
   0 -19   2       11.13       10.99     14.04 o
   1 -19   2        7.39        3.05     16.49 o
   2 -19   2        9.51        4.27     15.88 o
   3 -19   2       15.08       15.88     21.98 o
   4 -19   2        8.89        3.05     19.54 o
  -3 -18   2        6.59        6.99     13.74 o
  -2 -18   2        0.27       22.72     75.72 o
  -1 -18   2        0.08       -1.22     11.60 o
   0 -18   2        0.19       -8.19     12.21 o
   1 -18   2       29.35       -4.27     17.71 o
   2 -18   2        5.36       -1.83     13.43 o
   3 -18   2        1.58      -10.99     14.04 o
   4 -18   2       20.47       18.93     20.15 o
  -4 -17   2        0.06      136.17     41.52 o
  -3 -17   2       46.11       72.00     32.67 o
  -2 -17   2        0.13       -1.28      6.73 o
  -1 -17   2        9.33       31.64     11.63 o
   0 -17   2        0.26       21.07     17.40 o
   1 -17   2        3.08        6.05      8.84 o
   2 -17   2        8.57        4.89     16.49 o
   3 -17   2        2.36      -13.43     13.43 o
   4 -17   2       20.62        4.89     13.43 o
   5 -17   2       11.76       70.22     25.04 o
  -4 -16   2        1.23       16.80     16.39 o
  -3 -16   2       46.08       51.62     12.87 o
  -2 -16   2        3.27        6.81      9.95 o
  -1 -16   2       19.02       27.84     12.82 o
   0 -16   2        1.40       12.28      7.91 o
   1 -16   2        4.06        2.30     10.53 o
   2 -16   2        6.90       18.93     15.27 o
   3 -16   2        1.43       33.58     35.42 o
   4 -16   2        0.09       20.15     19.54 o
   5 -16   2        0.15      -15.27     15.27 o
   6 -16   2       13.79       -1.22     21.37 o
  -5 -15   2        3.61      -11.87     11.87 o
  -4 -15   2        0.00       -2.35     11.39 o
  -3 -15   2        2.27        2.71     12.52 o
  -2 -15   2        0.14       -2.06      6.83 o
  -1 -15   2       67.42       66.84      9.28 o
   0 -15   2        2.20       -2.76     10.08 o
   1 -15   2       36.30       14.66      9.77 o
   2 -15   2        0.92        9.77     12.21 o
   3 -15   2      271.31      248.15     15.36 o
   4 -15   2        0.35       -5.50     10.99 o
   5 -15   2       62.30       94.04     25.65 o
   6 -15   2        1.51        3.66     15.27 o
  -5 -14   2        9.68       13.56     10.05 o
  -4 -14   2        0.92       16.57     25.34 o
  -3 -14   2       29.54       43.29     22.90 o
  -2 -14   2        1.45        8.29      6.20 o
  -1 -14   2       22.16       10.90      4.48 o
   0 -14   2        2.54       13.05     12.21 o
   1 -14   2       41.16       57.40     10.99 o
   2 -14   2        0.12        5.07      4.86 o
   3 -14   2      191.02      177.29     31.45 o
   4 -14   2        0.73       34.20     15.27 o
   5 -14   2        0.80       32.36     21.98 o
   6 -14   2        4.36       20.76     17.10 o
   7 -14   2      111.67       58.62     20.15 o
  -6 -13   2        1.51       15.27     22.59 o
  -5 -13   2        0.01      -10.20     20.46 o
  -4 -13   2        0.24        3.95      7.35 o
  -3 -13   2        4.05        1.87      4.58 o
  -2 -13   2       11.42       14.39      8.36 o
  -1 -13   2       11.50       13.02      6.70 o
   0 -13   2       42.19       29.40      6.64 o
   1 -13   2        1.07        7.94      7.94 o
   2 -13   2       10.56       12.21      6.11 o
   3 -13   2       15.99        5.24      6.43 o
   4 -13   2       22.66       13.43     16.49 o
   5 -13   2        0.92       -4.89     10.38 o
   6 -13   2        0.03      -21.98     21.98 o
   7 -13   2        0.04       34.20     26.26 o
  -6 -12   2        2.03       18.93     13.43 o
  -5 -12   2       27.54       19.38      9.00 o
  -4 -12   2        0.60       20.28      7.80 o
  -3 -12   2        6.28        5.47      4.19 o
  -2 -12   2        2.25        3.87      5.21 o
  -1 -12   2      787.78      772.00     26.97 o
   0 -12   2        8.24        4.79      4.18 o
   1 -12   2       98.11      115.33      7.22 o
   2 -12   2       44.55       49.89      6.06 o
   3 -12   2      296.13      268.07     21.37 o
   4 -12   2       26.67       65.34     21.37 o
   5 -12   2       10.48        3.05     11.60 o
   6 -12   2       15.47       34.20     13.43 o
   7 -12   2        0.90      103.20     34.81 o
  -6 -11   2       38.55       39.08     16.49 o
  -5 -11   2        3.84       14.39      7.59 o
  -4 -11   2        3.63       -1.52      6.66 o
  -3 -11   2       12.29       11.93      4.17 o
  -2 -11   2       29.54       37.72      5.45 o
  -1 -11   2      328.45      334.77     10.93 o
   0 -11   2       12.28       12.43      4.56 o
   1 -11   2        9.62       20.15      4.51 o
   2 -11   2      103.31       90.69      6.28 o
   3 -11   2      299.87      284.56     23.20 o
   4 -11   2       56.86       69.00     14.04 o
   5 -11   2      119.30      135.56     18.32 o
   6 -11   2        0.47        2.44     14.04 o
   7 -11   2       54.83       90.37     21.98 o
  -7 -10   2        0.35        9.16     14.04 o
  -6 -10   2        0.59       -1.83     17.10 o
  -5 -10   2       85.06       65.66     18.93 o
  -4 -10   2      106.79       92.31     16.09 o
  -3 -10   2       57.50       55.64      5.57 o
  -2 -10   2        4.78       11.02      3.71 o
  -1 -10   2      138.88      125.06      5.91 o
   0 -10   2        5.80       -1.74      7.02 o
   1 -10   2      124.67      134.18      6.63 o
   2 -10   2        1.25        4.35      4.05 o
   3 -10   2        7.00       11.71     13.13 o
   4 -10   2       22.10       37.25     12.82 o
   5 -10   2      220.60      246.70     21.37 o
   6 -10   2       73.24       83.66     38.47 o
   7 -10   2        3.00       14.04     15.27 o
   8 -10   2        2.56        0.00     18.32 o
  -7  -9   2       10.97       24.43     17.71 o
  -6  -9   2        4.41        1.83     10.99 o
  -5  -9   2      265.67      299.02     17.26 o
  -4  -9   2       12.62       13.72     10.30 o
  -3  -9   2        0.81        5.51      4.18 o
  -2  -9   2      148.94      172.29     23.74 o
  -1  -9   2     1402.26     1403.83     60.02 o
   0  -9   2        0.05        6.59      4.08 o
   1  -9   2       26.47       44.28      4.54 o
   2  -9   2        7.59        3.50      4.84 o
   3  -9   2       18.51       13.04      9.77 o
   4  -9   2       29.29       42.74     12.21 o
   5  -9   2        9.88        5.50     12.21 o
   6  -9   2       12.66       -5.50     28.09 o
   7  -9   2        0.98       19.54     20.76 o
   8  -9   2       18.42       10.99     14.66 o
  -7  -8   2       30.59       28.86     12.30 o
  -6  -8   2        1.03        2.04      7.21 o
  -5  -8   2       46.49       48.04      8.60 o
  -4  -8   2       48.40       43.68     10.32 o
  -3  -8   2       45.33       43.35      4.51 o
  -2  -8   2        3.54        1.73      2.44 o
  -1  -8   2        0.78        0.09      2.29 o
   0  -8   2       67.79       65.93      8.24 o
   1  -8   2        4.59        6.40      2.66 o
   2  -8   2       19.49       17.65      4.52 o
   3  -8   2        5.28       13.95      5.28 o
   4  -8   2       11.20        5.77      7.04 o
   5  -8   2      291.14      282.11     21.98 o
   6  -8   2        0.03       -3.05     14.04 o
   7  -8   2        0.24       -1.22     12.82 o
   8  -8   2       31.86       31.14     18.93 o
  -8  -7   2        1.99      -23.20     23.20 o
  -7  -7   2        0.02      -11.26     15.57 o
  -6  -7   2        0.50        3.50      7.02 o
  -5  -7   2       16.95       17.17      5.50 o
  -4  -7   2       13.40       13.04      3.87 o
  -3  -7   2      314.20      322.92      8.96 o
  -2  -7   2       17.92       15.32      2.56 o
  -1  -7   2       61.61       46.68      3.31 o
   0  -7   2      182.04      204.59     10.51 o
   1  -7   2     3959.83     4313.62    116.94 o
   2  -7   2       85.24       91.73     17.71 o
   3  -7   2       99.11      128.32     25.65 o
   4  -7   2       19.32       21.83     10.08 o
   5  -7   2      371.04      370.65     26.87 o
   6  -7   2        0.94       24.43     12.82 o
   7  -7   2       11.71       64.73     22.59 o
   8  -7   2        7.60        1.83     14.04 o
  -8  -6   2        3.35       21.98     23.81 o
  -7  -6   2       31.60       27.63      8.51 o
  -6  -6   2        1.50        8.57      8.24 o
  -5  -6   2      218.19      205.08     12.04 o
  -4  -6   2        2.18        6.50      7.43 o
  -3  -6   2      252.70      276.78      6.74 o
  -2  -6   2       16.30       17.73      3.05 o
  -1  -6   2      762.35      668.61     21.00 o
   0  -6   2        0.01       -2.08      2.08 o
   1  -6   2       40.21       52.26      4.32 o
   2  -6   2       59.91       56.79      6.00 o
   3  -6   2     3692.80     3897.79    118.77 o
   4  -6   2       14.23       17.93      6.60 o
   5  -6   2      183.54      227.16     21.37 o
   6  -6   2        3.78        2.44      9.16 o
   7  -6   2       20.78       -4.27     11.60 o
   8  -6   2        2.96       -2.44     22.59 o
  -8  -5   2       26.04       28.38     10.57 o
  -7  -5   2       10.06       11.17     25.65 o
  -6  -5   2        0.48       -5.82      5.82 o
  -5  -5   2      154.35      156.17      9.34 o
  -4  -5   2       23.78       20.97      3.58 o
  -3  -5   2       35.67       57.19     11.52 o
  -2  -5   2        9.40       12.95      3.36 o
  -1  -5   2        2.95       12.75      1.88 o
   0  -5   2        1.09        0.04      1.47 o
   1  -5   2     2820.20     2551.90    104.11 o
   2  -5   2        4.92       -4.13      4.27 o
   3  -5   2       29.31       12.61      5.99 o
   4  -5   2       42.39       40.09      7.90 o
   5  -5   2     1728.97     1700.01     75.72 o
   6  -5   2       34.03       20.76     11.60 o
   7  -5   2        6.09       25.04     18.93 o
   8  -5   2        0.13       30.53     20.15 o
  -8  -4   2        0.37        5.70     17.10 o
  -7  -4   2       52.02       38.35     19.23 o
  -6  -4   2      120.30      104.48     10.36 o
  -5  -4   2      154.90      174.18      9.67 o
  -4  -4   2       15.83       13.39      3.90 o
  -3  -4   2       53.46       41.74      2.85 o
  -2  -4   2      313.78      294.25      5.99 o
  -1  -4   2      185.06      158.08      4.39 o
   0  -4   2       24.97       27.21      2.04 o
   1  -4   2      536.05      502.42     15.11 o
   2  -4   2       47.29       44.83      5.80 o
   3  -4   2      580.70      591.98     20.60 o
   4  -4   2       22.73       39.94     12.52 o
   5  -4   2      176.62      186.24     17.71 o
   6  -4   2        0.21        4.89     10.99 o
   7  -4   2      304.23      291.27     34.20 o
   8  -4   2       17.23       29.31     20.15 o
  -8  -3   2       22.22       34.00     20.15 o
  -7  -3   2        1.29       -9.10      9.10 o
  -6  -3   2        7.02       15.47      8.55 o
  -5  -3   2      271.35      268.27     10.65 o
  -4  -3   2      220.26      238.91      7.34 o
  -3  -3   2       25.32       28.96      2.80 o
  -2  -3   2       88.10       86.98      2.93 o
  -1  -3   2      431.83      372.95      6.86 o
   0  -3   2        1.11        0.31      1.26 o
   1  -3   2      285.97      285.16      9.65 o
   2  -3   2        1.58       -3.66      3.66 o
   3  -3   2      319.31      337.71     40.91 o
   4  -3   2       96.55       99.56     10.34 o
   5  -3   2       36.56       61.67     14.66 o
   6  -3   2       31.05       26.26     10.38 o
   7  -3   2      633.40      662.54     47.63 o
   8  -3   2        1.98        6.11     15.27 o
  -8  -2   2        6.46       21.07     10.79 o
  -7  -2   2        9.69        7.99     12.82 o
  -6  -2   2      187.58      198.46     25.04 o
  -5  -2   2      100.34      117.62     11.55 o
  -4  -2   2        4.02       13.80      4.33 o
  -3  -2   2      110.58      143.23      5.65 o
  -2  -2   2      404.94      387.19      8.27 o
  -1  -2   2    11185.77     9809.64    184.61 o
   0  -2   2       34.59       32.22      1.32 o
   1  -2   2     1068.82     1010.09     27.62 o
   2  -2   2       31.88       30.17      6.16 o
   3  -2   2     2077.70     2186.61     98.62 o
   4  -2   2        8.29        3.49      5.19 o
   5  -2   2        0.77        6.11     10.38 o
   6  -2   2      110.32      111.75     14.04 o
   7  -2   2        1.95       18.93     16.49 o
   8  -2   2        9.36      -13.43     28.09 o
  -8  -1   2        8.16       -1.22     10.26 o
  -7  -1   2        0.33       18.32     10.99 o
  -6  -1   2      108.79      114.19     13.43 o
  -5  -1   2      217.75      205.01     13.13 o
  -4  -1   2       36.87       38.42      5.38 o
  -3  -1   2     2634.22     2904.20     53.48 o
  -2  -1   2       10.28       12.24      2.56 o
  -1  -1   2    23275.22    20665.84    661.30 o
   0  -1   2        2.50        3.12      0.53 o
   1  -1   2     9427.96     8293.68    200.31 o
   2  -1   2       49.54       50.12      5.42 o
   3  -1   2     3511.48     3465.64     91.94 o
   4  -1   2      150.43      148.70     20.76 o
   5  -1   2      247.91      241.81     19.54 o
   6  -1   2        9.04       14.66     10.38 o
   7  -1   2       23.00       17.71     17.10 o
   8  -1   2        7.87       15.88     17.10 o
  -8   0   2        3.77       14.04     14.66 o
  -7   0   2       37.76       20.15     14.04 o
  -6   0   2        8.33       11.60     10.99 o
  -5   0   2       96.87      116.83     26.62 o
  -4   0   2        8.30       13.74      4.67 o
  -3   0   2       39.03       38.94      5.58 o
  -2   0   2        2.17       -1.15      1.86 o
  -1   0   2    21532.51    18977.00    733.13 o
   0   0   2      587.54      512.08      9.98 o
   1   0   2    20934.59    18673.84    418.33 o
   2   0   2      179.81      165.43      8.17 o
   3   0   2       18.77       23.76      6.75 o
   4   0   2      102.56      122.06     10.56 o
   5   0   2      115.65      111.94     11.87 o
   6   0   2       26.53       32.36     14.04 o
   7   0   2        0.99       -6.72     10.38 o
   8   0   2        0.93      -12.82     12.82 o
  -8   1   2        0.29       -9.16     17.10 o
  -7   1   2        0.00        1.22     15.27 o
  -6   1   2       63.48       43.97      9.77 o
  -5   1   2       30.31       25.63      6.76 o
  -4   1   2        9.93       16.29      8.24 o
  -3   1   2     3948.30     4005.04    105.46 o
  -2   1   2        5.13        0.70      3.05 o
  -1   1   2     5820.39     5461.23    110.01 o
   0   1   2        0.24        0.00      2.14 o
   2   1   2      180.88      170.08     12.02 o
   3   1   2     9692.24    10480.57    230.78 o
   4   1   2      131.64      121.29      7.48 o
   5   1   2      151.02      143.27     16.79 o
   6   1   2       55.84       58.01     12.82 o
   7   1   2       48.91       53.74     16.49 o
   8   1   2       11.43       43.58     15.47 o
  -8   2   2        9.00        9.77     13.43 o
  -7   2   2      149.39      139.84     19.54 o
  -6   2   2       17.12        7.33      9.16 o
  -5   2   2      244.47      232.93     14.89 o
  -4   2   2        4.71        1.22      6.25 o
  -3   2   2      606.47      613.05     19.81 o
  -2   2   2       25.60       26.04      4.40 o
  -1   2   2      134.15      133.68      5.80 o
   0   2   2        3.92        3.36      2.48 o
   1   2   2      880.72      749.49     18.51 o
   2   2   2      241.17      233.55      6.30 o
   3   2   2    11815.22    12646.44    284.93 o
   4   2   2      140.38      138.18      9.02 o
   5   2   2     3496.05     3573.43    155.10 o
   6   2   2       12.55       12.21      8.79 o
   7   2   2        1.31       10.65      7.63 o
   8   2   2       13.21       12.82     20.15 o
  -8   3   2        7.52       19.54     21.37 o
  -7   3   2        0.07       -7.94      7.94 o
  -6   3   2       23.56       44.58     12.21 o
  -5   3   2       90.72       95.00     15.27 o
  -4   3   2        5.98       12.76      5.72 o
  -3   3   2      675.70      665.79     21.73 o
  -2   3   2      289.95      267.59     18.01 o
  -1   3   2     2375.52     2289.72     63.81 o
   0   3   2       17.00       15.72      1.59 o
   1   3   2     3152.43     3174.27     49.75 o
   2   3   2      181.03      177.85      5.80 o
   3   3   2      438.46      460.64     12.45 o
   4   3   2       12.55       14.62      4.03 o
   5   3   2     7439.85     8127.97    214.15 o
   6   3   2        4.24       20.05     18.01 o
   7   3   2     1518.92     1597.71     54.26 o
   8   3   2       10.11        6.72     16.49 o
  -8   4   2        3.45       21.37     16.49 o
  -7   4   2       37.00       13.43     10.99 o
  -6   4   2       36.65       22.59     10.38 o
  -5   4   2     1078.54     1066.52     38.56 o
  -4   4   2       53.52       67.42      9.77 o
  -3   4   2       67.60       81.61      8.85 o
  -2   4   2       54.50       49.76      5.13 o
  -1   4   2      532.47      514.55     14.30 o
   0   4   2       60.51       59.82      4.32 o
   1   4   2      108.78      107.02      3.22 o
   2   4   2        6.22        7.76      3.03 o
   3   4   2     1080.79     1109.82     22.79 o
   4   4   2       13.10       14.34      6.81 o
   5   4   2      136.62      116.38      8.35 o
   6   4   2       19.52        8.68      5.99 o
   7   4   2     2359.50     2195.15    141.06 o
   8   4   2        1.80      -13.43     17.71 o
  -8   5   2        7.75       12.21     21.98 o
  -7   5   2       17.35       25.65     18.32 o
  -6   5   2        0.06       15.27     11.60 o
  -5   5   2      651.52      714.44     42.13 o
  -4   5   2        3.61        8.73      5.54 o
  -3   5   2     1488.60     1428.18     41.63 o
  -2   5   2        1.15        2.16      3.65 o
  -1   5   2     1456.56     1419.18     43.36 o
   0   5   2        0.18        1.00      2.97 o
   1   5   2       14.94       17.27      2.80 o
   2   5   2        6.50        9.69      1.78 o
   3   5   2      260.49      287.92     12.37 o
   4   5   2       11.84        7.44      3.64 o
   5   5   2      279.55      289.55     43.66 o
   6   5   2       13.07       12.15      5.64 o
   7   5   2      409.22      335.24     31.75 o
  -8   6   2       12.41       12.82     12.82 o
  -7   6   2        0.08        7.33     10.38 o
  -6   6   2        7.12        7.94     13.43 o
  -5   6   2       92.47      100.75     16.49 o
  -4   6   2       41.04       31.97     14.35 o
  -3   6   2      957.33     1128.23     34.86 o
  -2   6   2      722.22      700.52     29.92 o
  -1   6   2        5.60       13.78      4.40 o
   0   6   2        1.76        9.26      6.50 o
   1   6   2      100.16       81.77      4.58 o
   2   6   2       13.41       15.56      2.64 o
   3   6   2        3.47       10.16      3.59 o
   4   6   2        7.13       -4.01      5.28 o
   5   6   2        0.86       -2.32      8.24 o
   6   6   2        4.33        6.04      7.70 o
   7   6   2       19.24       24.43     18.32 o
  -8   7   2        7.01       12.21     18.32 o
  -7   7   2       35.26       14.04     16.49 o
  -6   7   2       59.07       83.05     20.76 o
  -5   7   2      688.37      649.71     40.30 o
  -4   7   2        0.66       -0.31      9.77 o
  -3   7   2        1.23        9.69      4.95 o
  -2   7   2       52.56       63.79      8.35 o
  -1   7   2     1459.41     1781.25     60.15 o
   0   7   2       37.25       41.49      6.17 o
   1   7   2        0.50        8.12      3.93 o
   2   7   2       12.41       26.94      4.28 o
   3   7   2       37.30       34.67      5.07 o
   4   7   2        0.41       33.24     14.35 o
   5   7   2       58.85       53.13     14.66 o
   6   7   2        1.22        7.94     14.66 o
   7   7   2       93.85       98.31     19.54 o
  -8   8   2        0.35        3.66     23.20 o
  -7   8   2        5.59        0.00     18.32 o
  -6   8   2        0.01        7.33     12.82 o
  -5   8   2       37.94       20.76     10.38 o
  -4   8   2        2.85        4.89      6.72 o
  -3   8   2       71.77       81.37      8.24 o
  -2   8   2        4.63       43.57     43.05 o
  -1   8   2       27.80       36.30      7.11 o
   0   8   2      269.96      288.79     11.11 o
   1   8   2      488.73      651.31     33.58 o
   2   8   2       18.14       23.74      3.11 o
   3   8   2      272.43      294.16     11.81 o
   4   8   2        1.70       -3.36      8.94 o
   5   8   2       30.00       28.70      9.77 o
   6   8   2        0.00       27.48     18.32 o
   7   8   2       29.70       63.51     21.37 o
  -8   9   2        5.61       48.24     43.97 o
  -7   9   2        3.00       -3.05     18.93 o
  -6   9   2      107.41      122.74     15.88 o
  -5   9   2       21.35       41.52     10.38 o
  -4   9   2       24.29       22.59      8.55 o
  -3   9   2      576.46      607.95     33.89 o
  -2   9   2       11.56       16.40      6.25 o
  -1   9   2      889.30      902.93     46.41 o
   0   9   2        9.62        6.62      2.47 o
   1   9   2     1130.13     1294.52     68.70 o
   2   9   2      102.31      106.21      7.38 o
   3   9   2     1196.78     1367.84     39.07 o
   4   9   2        0.22       -5.19      6.04 o
   5   9   2      126.73      145.94     19.54 o
   6   9   2       10.23        3.66     20.76 o
   7   9   2        0.01        3.66     16.49 o
  -8  10   2       25.44        7.33     17.71 o
  -7  10   2       83.25       86.71     27.48 o
  -6  10   2       68.15       80.60     15.88 o
  -5  10   2        2.07        3.05     10.99 o
  -4  10   2       81.79       54.35     15.27 o
  -3  10   2       15.16        6.72      8.55 o
  -2  10   2       66.72       80.10     11.60 o
  -1  10   2       56.17       51.57      7.71 o
   0  10   2       70.32       82.50      5.67 o
   1  10   2      928.77      965.32     45.21 o
   2  10   2       13.09       18.06      6.02 o
   3  10   2       84.25       91.69     13.31 o
   4  10   2       70.91       69.84     12.21 o
   5  10   2      901.63      900.69     58.01 o
   6  10   2        1.01      -12.21     12.21 o
  -7  11   2       98.87      100.75     27.48 o
  -6  11   2       65.40       65.34     18.32 o
  -5  11   2      346.26      351.11     29.92 o
  -4  11   2        1.19        5.50      9.77 o
  -3  11   2      284.89      296.88     22.59 o
  -2  11   2        0.32        7.33     11.60 o
  -1  11   2       30.60       22.48     11.30 o
   0  11   2       16.15       48.61     31.75 o
   1  11   2      343.25      377.67     47.93 o
   2  11   2       67.39       77.16      6.74 o
   3  11   2       58.43       80.28      6.84 o
   4  11   2        5.44       -2.75      7.45 o
   5  11   2      100.02       74.50     15.88 o
   6  11   2        4.94      -10.99     20.76 o
  -7  12   2       38.98       22.59     17.10 o
  -6  12   2        1.12       12.82     26.26 o
  -5  12   2      318.89      322.41     32.36 o
  -4  12   2      104.87       77.55     18.32 o
  -3  12   2        7.82        6.72      8.55 o
  -2  12   2       13.60       34.20     10.38 o
  -1  12   2       14.22        3.01      4.09 o
   0  12   2       23.07       25.07      6.43 o
   1  12   2      163.93      177.21     15.27 o
   2  12   2        6.63        6.38      4.03 o
   3  12   2       21.00       28.13     13.74 o
   4  12   2       31.86       21.22     29.01 o
   5  12   2        0.35      -14.04     14.04 o
  -7  13   2       77.61      137.39     31.75 o
  -6  13   2        1.12       10.38     15.27 o
  -5  13   2      271.52      208.23     27.48 o
  -4  13   2        8.60        9.77     10.38 o
  -3  13   2     1250.74     1126.62     60.45 o
  -2  13   2       30.48       66.56     17.71 o
  -1  13   2      210.72      170.37     18.32 o
   0  13   2       14.70       12.06      4.09 o
   1  13   2      148.96      122.62     16.49 o
   2  13   2       13.46       22.61     13.68 o
   3  13   2       50.87       72.50     11.70 o
   4  13   2        1.47        5.19     28.39 o
   5  13   2       31.56       36.64     15.88 o
  -6  14   2        1.69       -3.05     25.04 o
  -5  14   2       20.41        7.33     14.66 o
  -4  14   2        0.13        0.61     12.82 o
  -3  14   2     1059.23      936.71     62.28 o
  -2  14   2       33.59       48.28     15.27 o
  -1  14   2      841.67      725.29     29.46 o
   0  14   2        7.40        6.52      5.75 o
   1  14   2       21.11        3.05      9.16 o
   2  14   2       25.47       17.35     14.96 o
   3  14   2        1.05        2.60      9.16 o
   4  14   2        3.33       10.43     11.93 o
  -6  15   2       12.21       -7.33     20.15 o
  -5  15   2        3.30       23.20     20.76 o
  -4  15   2        1.76        1.83     11.60 o
  -3  15   2       10.83       23.20     19.54 o
  -2  15   2        0.37       18.32     18.93 o
  -1  15   2     1033.70      959.92     58.62 o
   0  15   2       21.62       37.25     17.71 o
   1  15   2      991.57      807.26     56.79 o
   2  15   2        5.72        3.17      8.07 o
   3  15   2        6.78       22.55     13.99 o
   4  15   2        4.06       13.56     18.18 o
  -5  16   2        0.22        9.77     25.04 o
  -4  16   2        1.10       -6.72     14.66 o
  -3  16   2        6.32      -10.99     25.65 o
  -2  16   2        2.21       -5.50     15.88 o
  -1  16   2       39.65       39.69     26.26 o
   0  16   2        4.51       14.66     13.43 o
   1  16   2      707.92      627.73     45.19 o
   2  16   2       32.45       32.53     11.73 o
   3  16   2      272.94      281.75     42.74 o
  -5  17   2       13.72       -1.83     31.75 o
  -4  17   2        6.18       41.52     24.43 o
  -3  17   2       28.51        6.11     16.49 o
  -2  17   2       29.63       22.59     22.59 o
  -1  17   2        8.38       14.04     14.04 o
   0  17   2        1.67        7.33     18.93 o
   1  17   2       21.53        7.25      9.25 o
   2  17   2        6.90       97.55     83.96 o
  -4  18   2        1.55        4.27     25.04 o
  -3  18   2        5.06       -3.66     16.49 o
  -2  18   2       16.57       -3.66     26.87 o
  -1  18   2        8.29       -4.27     14.66 o
   0  18   2        1.08       10.99     21.37 o
   1  18   2       17.44        9.94     13.10 o
  -2  19   2        2.56        3.05     28.09 o
  -1  19   2        5.71       25.04     18.32 o
   0 -20   3        3.01       56.18     21.98 o
   1 -20   3       72.90        1.83     20.15 o
   2 -20   3        2.54       18.32     29.92 o
  -2 -19   3        5.88       18.14     34.20 o
  -1 -19   3       86.75       73.89     17.10 o
   0 -19   3      154.94      174.03     25.65 o
   1 -19   3      214.63      207.62     28.70 o
   2 -19   3       11.83        2.44     12.82 o
   3 -19   3       10.95       -7.94     18.93 o
   4 -19   3       28.92       46.41     28.09 o
  -3 -18   3       20.24       39.15     27.04 o
  -2 -18   3        3.88       17.08     15.68 o
  -1 -18   3       34.45       52.62     19.54 o
   0 -18   3       39.94       46.47     12.76 o
   1 -18   3       34.76       24.04      9.10 o
   2 -18   3      128.76      146.55     21.98 o
   3 -18   3       49.28       70.83     21.37 o
   4 -18   3      109.06      122.13     27.48 o
   5 -18   3        8.85      -31.14     31.14 o
  -4 -17   3        6.60       52.34     26.87 o
  -3 -17   3        0.03       13.64     11.56 o
  -2 -17   3        3.38        1.97      6.87 o
  -1 -17   3       70.10       80.38     16.79 o
   0 -17   3        3.91       -7.99     10.69 o
   1 -17   3       25.06       20.05     26.56 o
   2 -17   3        3.44       17.71     13.43 o
   3 -17   3       21.39       20.15     15.27 o
   4 -17   3       26.00       12.82     20.76 o
   5 -17   3      131.48      141.06     27.48 o
  -4 -16   3        2.09       25.77     15.99 o
  -3 -16   3        9.70       22.80     27.83 o
  -2 -16   3        4.27       12.74     10.06 o
  -1 -16   3        2.68       10.96     14.04 o
   0 -16   3       91.40       92.23     17.10 o
   1 -16   3      124.96      132.51     18.32 o
   2 -16   3        2.98       -6.11      8.55 o
   3 -16   3        6.63        1.83     16.49 o
   4 -16   3        0.77       20.76     16.49 o
   5 -16   3        5.45       23.20     15.27 o
   6 -16   3       67.39       26.26     15.88 o
  -5 -15   3       11.67       10.11     13.04 o
  -4 -15   3       56.54       91.12     29.62 o
  -3 -15   3       10.96       19.84      7.85 o
  -2 -15   3        9.43        9.77      5.18 o
  -1 -15   3      190.91      201.63     14.57 o
   0 -15   3      357.76      363.30     50.99 o
   1 -15   3        0.67       -5.50      9.77 o
   2 -15   3        2.34        3.99      6.55 o
   3 -15   3       54.72       52.77      7.93 o
   4 -15   3        1.50       -2.44     11.60 o
   5 -15   3        0.22       24.43     20.15 o
   6 -15   3        0.03       12.21     23.20 o
  -5 -14   3      142.05      131.14     18.73 o
  -4 -14   3        8.38        2.45      9.46 o
  -3 -14   3        1.97        9.80      5.74 o
  -2 -14   3        0.89       11.57     13.23 o
  -1 -14   3      209.97      185.81     16.16 o
   0 -14   3       17.83       16.11      5.99 o
   1 -14   3      113.01      117.24     15.88 o
   2 -14   3       62.17       81.23     15.57 o
   3 -14   3        0.00        1.78      7.94 o
   4 -14   3        7.97       47.02     17.10 o
   5 -14   3       55.48       36.03     15.88 o
   6 -14   3        0.20        3.66     18.32 o
   7 -14   3        0.00       -2.44     14.04 o
  -6 -13   3        1.85        7.33     11.60 o
  -5 -13   3        5.37       40.28     32.06 o
  -4 -13   3      121.54      134.99     15.98 o
  -3 -13   3      433.87      409.18     20.45 o
  -2 -13   3      142.21      136.76     13.31 o
  -1 -13   3      638.08      646.78     21.17 o
   0 -13   3       19.87       16.98      7.66 o
   1 -13   3      129.46      133.40      7.78 o
   2 -13   3       98.07      113.65      7.45 o
   3 -13   3      162.93      171.59     16.49 o
   4 -13   3       68.83       73.89     17.71 o
   5 -13   3       23.38       31.14     17.71 o
   6 -13   3        0.03      -16.49     19.54 o
   7 -13   3       34.50       16.49     17.10 o
  -6 -12   3       14.87       29.31     14.04 o
  -5 -12   3        2.54       -0.87      9.37 o
  -4 -12   3       56.30       42.80      6.92 o
  -3 -12   3        0.42        7.78      8.60 o
  -2 -12   3        5.22        4.87      3.50 o
  -1 -12   3      304.09      281.54      9.21 o
   0 -12   3      820.49      768.16     31.53 o
   1 -12   3       77.28       67.27      5.73 o
   2 -12   3      573.40      555.59     21.47 o
   3 -12   3       64.66       53.74     13.43 o
   4 -12   3      148.05      137.39     17.10 o
   5 -12   3      444.50      454.31     38.47 o
   6 -12   3        2.50      -11.60     18.93 o
   7 -12   3        8.15       54.35     26.87 o
  -7 -11   3        4.05      202.12     62.28 o
  -6 -11   3        2.86        3.66     15.88 o
  -5 -11   3       16.64       10.39      9.88 o
  -4 -11   3        0.54       -0.21      4.84 o
  -3 -11   3       61.40       48.57      9.55 o
  -2 -11   3        7.35        3.98      5.65 o
  -1 -11   3      154.11      137.81      7.61 o
   0 -11   3        0.51        6.11      6.11 o
   1 -11   3      355.01      356.54     99.61 o
   2 -11   3      217.68      221.05      8.97 o
   3 -11   3      377.21      384.09     32.97 o
   4 -11   3       45.06       70.83     14.04 o
   5 -11   3       52.04       74.50     17.10 o
   6 -11   3      105.21      118.46     22.59 o
   7 -11   3      126.72      144.11     23.20 o
  -7 -10   3        6.65       12.82     17.10 o
  -6 -10   3       31.88       54.96     15.88 o
  -5 -10   3       20.42       20.72      6.75 o
  -4 -10   3        4.76        4.55      9.15 o
  -3 -10   3      390.25      372.22     10.10 o
  -2 -10   3      218.98      212.39     11.16 o
  -1 -10   3      334.82      330.99     14.63 o
   0 -10   3       35.76       35.22      6.28 o
   1 -10   3      129.87      118.52     10.21 o
   2 -10   3       34.92       25.73      8.24 o
   3 -10   3       42.06       42.18      7.94 o
   4 -10   3      966.87      966.63     47.02 o
   5 -10   3       10.47       10.99     10.38 o
   6 -10   3       65.91       73.28     23.81 o
   7 -10   3       23.12       47.02     18.93 o
   8 -10   3        0.01       10.38     18.93 o
  -7  -9   3        1.81       11.90     17.10 o
  -6  -9   3       11.41       15.65      7.04 o
  -5  -9   3      123.78      133.30     11.84 o
  -4  -9   3      432.90      439.78     28.82 o
  -3  -9   3      693.65      727.58     14.90 o
  -2  -9   3      810.66      857.73     26.48 o
  -1  -9   3        9.80       13.37      3.59 o
   0  -9   3      135.66      144.12     21.59 o
   1  -9   3      175.45      193.13      8.45 o
   2  -9   3       85.51       86.32     10.69 o
   3  -9   3        0.68       -4.18      5.42 o
   4  -9   3        0.00       -7.94      7.94 o
   5  -9   3      618.10      616.74     34.20 o
   6  -9   3      130.88      162.43     23.81 o
   7  -9   3       30.07       42.74     21.98 o
   8  -9   3       91.80       96.48     23.81 o
  -7  -8   3       21.11       17.68      9.22 o
  -6  -8   3        8.61        9.09      7.33 o
  -5  -8   3       20.80       14.54      5.39 o
  -4  -8   3        0.06        9.24     10.21 o
  -3  -8   3       25.87       19.83      3.01 o
  -2  -8   3      638.50      623.24     21.90 o
  -1  -8   3      304.93      283.11     15.40 o
   0  -8   3        2.56       -1.76      2.72 o
   1  -8   3      729.90      779.96     19.90 o
   2  -8   3       54.39       51.05      6.25 o
   3  -8   3      182.32      209.41     12.30 o
   4  -8   3       84.89       85.64     11.44 o
   5  -8   3       79.75       75.11     12.82 o
   6  -8   3       58.20       56.18     15.88 o
   7  -8   3        1.11       45.80     24.43 o
   8  -8   3       40.52       47.02     20.76 o
  -8  -7   3       22.45       35.42     15.88 o
  -7  -7   3        8.94        6.26      8.55 o
  -6  -7   3      137.28      128.10     13.36 o
  -5  -7   3       55.49       72.28      8.83 o
  -4  -7   3       34.87       32.58      6.56 o
  -3  -7   3       62.59       58.93      3.65 o
  -2  -7   3       15.59       10.90      3.00 o
  -1  -7   3     1228.48     1161.17     37.90 o
   0  -7   3     4429.08     4182.89    123.07 o
   1  -7   3      184.98      193.93      8.64 o
   2  -7   3       14.34       28.12      6.28 o
   3  -7   3        0.00       -5.87      8.55 o
   4  -7   3      406.92      460.57     69.92 o
   5  -7   3        7.06        5.50     17.10 o
   6  -7   3       12.48       17.10     12.82 o
   7  -7   3       18.16       19.54     17.71 o
   8  -7   3        3.01        0.61     15.88 o
  -8  -6   3       15.35       10.08     11.91 o
  -7  -6   3        0.95       17.42     21.68 o
  -6  -6   3       17.03       14.84     12.21 o
  -5  -6   3      215.28      243.65     22.60 o
  -4  -6   3      145.70      153.70      7.71 o
  -3  -6   3      420.42      452.51      9.81 o
  -2  -6   3      649.32      646.67     12.24 o
  -1  -6   3        5.22        7.86      1.78 o
   0  -6   3     1291.64     1267.27     48.31 o
   1  -6   3     3070.18     2889.13     98.31 o
   2  -6   3     1119.79     1095.79     48.55 o
   3  -6   3       21.80       19.39      6.00 o
   4  -6   3      157.91      164.40     11.28 o
   5  -6   3      323.70      266.85     27.48 o
   6  -6   3        0.04        3.05     12.82 o
   7  -6   3        3.23       10.38     14.04 o
   8  -6   3        2.53       12.82     23.81 o
  -8  -5   3       29.38       26.85     12.32 o
  -7  -5   3        5.99       30.38     28.39 o
  -6  -5   3        0.00        7.43      6.44 o
  -5  -5   3       55.13       46.55      6.70 o
  -4  -5   3      266.19      274.63      8.15 o
  -3  -5   3       45.21       62.75      3.76 o
  -2  -5   3       45.24       61.47      2.85 o
  -1  -5   3      520.59      433.67     14.30 o
   0  -5   3      445.74      489.75     25.90 o
   1  -5   3       19.16       23.11      3.22 o
   2  -5   3     2854.66     2799.97     76.64 o
   3  -5   3      456.90      410.99     17.48 o
   4  -5   3      200.52      207.80     12.54 o
   5  -5   3       91.39       81.21     13.43 o
   6  -5   3        0.03      -13.43     13.43 o
   7  -5   3        0.18       -3.66     13.43 o
   8  -5   3       13.37       -9.77     17.10 o
  -8  -4   3        1.62        8.84     12.60 o
  -7  -4   3        3.92       -6.28      8.01 o
  -6  -4   3        1.02       -1.50      5.73 o
  -5  -4   3      109.09       90.89      7.68 o
  -4  -4   3       40.51       59.44     11.28 o
  -3  -4   3     1662.88     1683.73     26.50 o
  -2  -4   3      895.58      895.54     15.87 o
  -1  -4   3      994.11      899.17     23.66 o
   0  -4   3     3190.60     2935.91     60.32 o
   1  -4   3      100.12       80.00      4.75 o
   2  -4   3       73.91       67.70     10.08 o
   3  -4   3      206.46      201.23     10.69 o
   4  -4   3      232.71      222.58     30.84 o
   5  -4   3       23.86       31.75     11.60 o
   6  -4   3       13.67       -3.66     10.99 o
   7  -4   3      107.35       92.82     20.76 o
   8  -4   3        2.38       24.43     27.48 o
  -8  -3   3        9.49      -13.04     16.18 o
  -7  -3   3       10.20       41.41      9.65 o
  -6  -3   3      168.26      154.97     21.98 o
  -5  -3   3       17.37        9.66      5.32 o
  -4  -3   3      366.66      352.39     14.19 o
  -3  -3   3      324.65      310.73      7.27 o
  -2  -3   3      593.88      575.96      9.01 o
  -1  -3   3       15.21       12.30      1.23 o
   0  -3   3      419.28      403.58      9.47 o
   1  -3   3      885.42      785.91     29.92 o
   2  -3   3      296.59      257.13     15.57 o
   3  -3   3      385.90      378.24     15.54 o
   4  -3   3      891.34      878.45     30.66 o
   5  -3   3      153.17      147.77     14.66 o
   6  -3   3      289.11      320.58     29.31 o
   7  -3   3       27.92       39.69     15.27 o
   8  -3   3       13.19       -4.27     14.04 o
  -8  -2   3       28.18       40.28     12.52 o
  -7  -2   3       14.18       13.96      7.33 o
  -6  -2   3      292.62      299.42     17.26 o
  -5  -2   3       92.09       86.75      6.66 o
  -4  -2   3      135.20      139.80      5.83 o
  -3  -2   3       60.14       61.76      3.73 o
  -2  -2   3     1715.21     1636.18     23.56 o
  -1  -2   3     2064.98     1918.92     32.46 o
   0  -2   3       27.23       23.83      2.75 o
   1  -2   3      920.53      846.75     24.08 o
   2  -2   3      176.22      136.90     14.04 o
   3  -2   3        3.29        7.02      5.61 o
   4  -2   3        1.30       11.60      7.30 o
   5  -2   3       16.65        8.55     12.82 o
   6  -2   3      131.54      142.89     17.71 o
   7  -2   3       43.46       38.47     15.27 o
   8  -2   3       16.14       20.76     21.98 o
  -8  -1   3        3.27       40.10     41.52 o
  -7  -1   3        1.41        6.55      7.11 o
  -6  -1   3       54.21       52.51      9.16 o
  -5  -1   3      211.37      189.44      9.32 o
  -4  -1   3       18.52       10.29      3.59 o
  -3  -1   3       82.62       85.91      4.44 o
  -2  -1   3       19.64       17.30      1.97 o
  -1  -1   3     2616.51     2338.15     50.86 o
   0  -1   3      141.60      135.75      4.32 o
   1  -1   3      104.83      104.26      5.38 o
   2  -1   3     1560.72     1506.38     41.63 o
   3  -1   3       37.24       34.89      7.94 o
   4  -1   3       27.45       36.55     23.51 o
   5  -1   3       54.54       79.99     14.04 o
   6  -1   3       14.21       20.15     11.60 o
   7  -1   3        9.77       10.99     18.93 o
   8  -1   3       47.96       48.24     17.10 o
  -8   0   3        1.25       10.38     14.66 o
  -7   0   3        8.21       27.48     15.88 o
  -6   0   3      111.50       95.26     13.43 o
  -5   0   3       96.74      100.01     10.58 o
  -4   0   3       33.81       29.60      3.71 o
  -3   0   3       37.38       43.37      3.58 o
  -2   0   3      517.65      522.38     11.33 o
  -1   0   3        0.30        3.55      1.00 o
   0   0   3      705.85      649.59     14.54 o
   1   0   3       70.41       78.72      7.33 o
   2   0   3       70.69       58.91      5.72 o
   3   0   3      565.82      522.84     18.33 o
   4   0   3      357.82      351.99     17.84 o
   5   0   3        3.68       -2.23      8.78 o
   6   0   3      182.10      164.87     17.71 o
   7   0   3       13.61       17.10     16.49 o
   8   0   3        7.43        2.44     15.27 o
  -8   1   3        0.44       40.30     18.93 o
  -7   1   3        0.01       31.14     14.04 o
  -6   1   3       13.94       12.21      7.94 o
  -5   1   3        0.46        1.76      5.55 o
  -4   1   3       15.26       14.27      5.22 o
  -3   1   3      169.59      166.25      6.57 o
  -2   1   3      491.67      399.43     12.11 o
  -1   1   3     1121.26     1006.09     27.58 o
   0   1   3       54.77       53.77      3.81 o
   1   1   3       48.83       58.58      6.34 o
   2   1   3      634.57      592.77     22.59 o
   3   1   3      494.46      464.36     18.07 o
   4   1   3        0.60        1.85      5.46 o
   5   1   3       55.67       47.63     11.60 o
   6   1   3        4.82       -9.16     14.04 o
   7   1   3       29.88       18.93     12.82 o
   8   1   3        0.36       20.15     20.15 o
  -8   2   3        0.33        0.00     12.21 o
  -7   2   3       51.22       37.86     14.04 o
  -6   2   3        1.45       23.20     17.10 o
  -5   2   3       47.40       53.00      7.02 o
  -4   2   3      775.38      792.27     22.30 o
  -3   2   3      921.84      937.96     23.02 o
  -2   2   3     1296.79     1228.00     28.60 o
  -1   2   3      282.98      256.55      7.82 o
   0   2   3      785.76      678.46     25.47 o
   1   2   3        2.21        1.72      2.71 o
   2   2   3     1928.98     2046.16     37.44 o
   3   2   3      144.37      146.61      7.63 o
   4   2   3        3.38       11.82      5.66 o
   5   2   3      512.38      507.44     32.36 o
   6   2   3        5.91       -1.30      5.60 o
   7   2   3        9.36        7.05     12.21 o
   8   2   3        0.47       54.35     25.04 o
  -8   3   3        6.92      -16.49     17.71 o
  -7   3   3        0.36        6.72     15.27 o
  -6   3   3        8.95       10.38      9.16 o
  -5   3   3      136.88      131.06     14.73 o
  -4   3   3       32.77       61.87     31.75 o
  -3   3   3       35.38       52.64     10.69 o
  -2   3   3      793.66      834.24     25.67 o
  -1   3   3      448.58      416.52     10.68 o
   0   3   3     1110.64     1003.63     23.43 o
   1   3   3       50.44       59.76      3.08 o
   2   3   3     1344.41     1362.68     47.77 o
   3   3   3        3.96       30.26     18.87 o
   4   3   3        3.71        4.29      3.90 o
   5   3   3       16.43       22.23      9.77 o
   6   3   3      102.76      107.40     15.26 o
   7   3   3      145.81      130.68     20.15 o
   8   3   3        4.91       -4.27     17.10 o
  -8   4   3      174.35      163.04     22.59 o
  -7   4   3       10.18       12.82      9.77 o
  -6   4   3      162.13      163.65     17.10 o
  -5   4   3       32.53       43.22     14.35 o
  -4   4   3      219.88      238.64     39.69 o
  -3   4   3      697.58      773.59     24.57 o
  -2   4   3      178.97      181.98      7.95 o
  -1   4   3      218.25      203.80      6.31 o
   0   4   3     1043.94      986.07     22.95 o
   1   4   3       29.92       27.17      3.00 o
   2   4   3       11.64       14.19      2.79 o
   3   4   3      227.62      235.03      8.09 o
   4   4   3        0.00        2.36      6.59 o
   5   4   3      162.25      162.25      9.98 o
   6   4   3       13.57       13.69      7.30 o
   7   4   3       11.66       34.20     17.71 o
  -8   5   3       12.65       -3.66     18.93 o
  -7   5   3       47.16       48.24     14.66 o
  -6   5   3       20.97       43.36     19.54 o
  -5   5   3       50.99       86.71     21.37 o
  -4   5   3      243.50      238.84     15.99 o
  -3   5   3        0.16        8.98      6.68 o
  -2   5   3     1016.82     1069.82     41.22 o
  -1   5   3       47.86       63.76      6.41 o
   0   5   3       31.43       38.36      4.95 o
   1   5   3      438.22      465.49     11.65 o
   2   5   3        2.18        9.00      3.16 o
   3   5   3       19.60       22.87      5.72 o
   4   5   3       14.65       20.72      5.99 o
   5   5   3       31.59       34.21      7.33 o
   6   5   3        0.64       -1.24     13.43 o
   7   5   3       42.43       50.68     20.15 o
  -8   6   3       28.56        9.16     15.88 o
  -7   6   3        8.96       22.59     19.54 o
  -6   6   3       69.70       61.67     13.43 o
  -5   6   3        6.82        7.33      9.77 o
  -4   6   3      615.14      586.93     25.52 o
  -3   6   3      184.82      214.15     12.10 o
  -2   6   3        7.48       16.10      4.69 o
  -1   6   3      151.70      135.27      7.55 o
   0   6   3      230.80      213.80      9.82 o
   1   6   3      125.99      126.90      7.49 o
   2   6   3     1551.74     1671.63     44.49 o
   3   6   3      185.83      176.78      9.51 o
   4   6   3      214.05      198.29     16.25 o
   5   6   3       64.98       54.35     16.49 o
   6   6   3        0.06       -6.11     10.99 o
   7   6   3       32.92       50.68     20.76 o
  -8   7   3        9.66       15.88     15.27 o
  -7   7   3       18.41       25.04     16.49 o
  -6   7   3        0.03       -3.05      9.77 o
  -5   7   3       76.85       75.11     15.27 o
  -4   7   3       13.83        8.15      7.94 o
  -3   7   3     1057.08     1087.57     29.50 o
  -2   7   3        7.64       11.31      1.73 o
  -1   7   3       84.37       79.07      4.18 o
   0   7   3       37.16       23.73      5.86 o
   1   7   3      111.75      129.49      6.33 o
   2   7   3       29.71       31.80      2.63 o
   3   7   3        0.09        7.67     14.10 o
   4   7   3        0.65       24.24     72.97 o
   5   7   3        2.25       11.60     15.27 o
   6   7   3       15.64        3.05     10.99 o
   7   7   3        2.64       18.93     18.32 o
  -8   8   3       10.99       16.49     31.75 o
  -7   8   3        0.01        3.05     17.10 o
  -6   8   3      244.62      267.46     28.09 o
  -5   8   3        2.63        9.16     12.82 o
  -4   8   3       16.56       -9.77      9.77 o
  -3   8   3        5.32        7.33      7.94 o
  -2   8   3     1272.64     1292.79     41.56 o
  -1   8   3      158.70      154.17      6.64 o
   0   8   3      102.04      112.03     16.76 o
   1   8   3       57.52       38.03      6.55 o
   2   8   3       67.26       65.56      3.98 o
   3   8   3        2.99       11.57     10.36 o
   4   8   3      109.93      109.71     34.50 o
   5   8   3        1.65       -6.72     13.43 o
   6   8   3       20.57       26.87     15.27 o
   7   8   3        0.64       25.65     25.04 o
  -8   9   3        6.73       61.06     29.31 o
  -7   9   3        0.13      -19.54     19.54 o
  -6   9   3       52.24       75.72     18.32 o
  -5   9   3      111.20      148.99     22.59 o
  -4   9   3       57.79       75.11     12.82 o
  -3   9   3       10.08       22.59     11.60 o
  -2   9   3      647.52      669.63     51.29 o
  -1   9   3      290.01      295.40     21.70 o
   0   9   3       14.21       13.12      2.75 o
   1   9   3       11.82       19.04      6.43 o
   2   9   3        1.28       14.42     10.69 o
   3   9   3        0.37        0.30      6.80 o
   4   9   3       51.34       46.41     15.27 o
   5   9   3       17.28       31.14     15.88 o
   6   9   3        9.05       23.81     15.88 o
  -8  10   3       41.41       10.38     18.32 o
  -7  10   3       22.74       40.91     20.76 o
  -6  10   3        0.73        3.05     13.43 o
  -5  10   3       40.06       22.59     15.88 o
  -4  10   3       33.88       39.08     16.49 o
  -3  10   3       16.08       29.31     17.71 o
  -2  10   3      211.67      225.32     19.54 o
  -1  10   3       74.93       78.10      9.34 o
   0  10   3       90.60       73.52      4.30 o
   1  10   3        9.62       11.60      7.94 o
   2  10   3        0.01        9.09      7.32 o
   3  10   3       32.28       35.29      7.95 o
   4  10   3      161.97      137.39     16.49 o
   5  10   3        5.25      -11.60     14.66 o
   6  10   3        2.11       29.92     27.48 o
  -7  11   3       44.10       39.08     26.87 o
  -6  11   3      287.51      327.91     32.97 o
  -5  11   3       74.82       61.67     14.66 o
  -4  11   3        3.35        3.66     10.99 o
  -3  11   3       27.08       25.65     12.82 o
  -2  11   3       25.32       75.11     15.88 o
  -1  11   3       86.52       96.35     16.49 o
   0  11   3      161.76      138.00     13.43 o
   1  11   3       24.26       26.21      9.46 o
   2  11   3       99.13       93.44      6.92 o
   3  11   3       71.37       66.45     10.10 o
   4  11   3       17.34       -1.22      9.16 o
   5  11   3       11.13       -2.44     18.32 o
   6  11   3       11.39       80.60     28.09 o
  -7  12   3       65.47       64.12     20.15 o
  -6  12   3        6.07       -3.05     14.04 o
  -5  12   3      230.40      233.26     28.09 o
  -4  12   3      176.92      197.85     25.04 o
  -3  12   3        0.25       -1.22      8.55 o
  -2  12   3       48.02       41.38      5.09 o
  -1  12   3        3.69        3.42      3.45 o
   0  12   3      545.63      492.78     34.81 o
   1  12   3      117.89      114.71     10.26 o
   2  12   3      298.89      299.30     16.53 o
   3  12   3        8.78        9.73     10.69 o
   4  12   3       57.08       53.63     11.00 o
   5  12   3        1.79        2.44     18.32 o
  -7  13   3        0.11       78.16     36.03 o
  -6  13   3       46.31       95.87     22.59 o
  -5  13   3       94.81       76.94     20.76 o
  -4  13   3       93.94       97.09     16.49 o
  -3  13   3      707.33      691.24     43.97 o
  -2  13   3       70.69       57.01     15.88 o
  -1  13   3        3.33        1.32      3.56 o
   0  13   3      391.04      348.06     29.92 o
   1  13   3        0.21        4.27     12.21 o
   2  13   3        9.27        6.54      7.00 o
   3  13   3       18.54       34.31     21.37 o
   4  13   3       95.55       92.07     39.08 o
   5  13   3        2.77       29.31     19.54 o
  -6  14   3        5.17        0.00     23.20 o
  -5  14   3        3.88       -8.55     15.27 o
  -4  14   3        0.39       34.81     16.49 o
  -3  14   3      156.87      128.23     18.93 o
  -2  14   3      222.09      184.51     14.96 o
  -1  14   3      610.97      599.05     44.88 o
   0  14   3      161.97      175.56     15.29 o
   1  14   3        0.22        6.40      8.58 o
   2  14   3        8.44        5.62     11.18 o
   3  14   3       12.01       10.51     10.26 o
   4  14   3       18.82       39.19     13.04 o
  -6  15   3        0.01       25.04     28.70 o
  -5  15   3        9.55        0.00     15.88 o
  -4  15   3       32.99       45.19     18.93 o
  -3  15   3        0.42        9.16     20.15 o
  -2  15   3       14.92       34.81     14.66 o
  -1  15   3      216.61      170.98     20.15 o
   0  15   3      402.56      387.75     33.58 o
   1  15   3      289.72      326.03     23.94 o
   2  15   3       41.49       50.17     11.59 o
   3  15   3       23.36       23.59     14.96 o
   4  15   3       26.07       48.24     27.48 o
  -5  16   3       12.75        7.94     15.88 o
  -4  16   3        0.42       50.07     21.98 o
  -3  16   3       12.26       35.42     17.71 o
  -2  16   3        1.20      -12.82     12.82 o
  -1  16   3        2.52       19.54     15.27 o
   0  16   3       88.60      153.27     29.92 o
   1  16   3      140.34      138.79     16.39 o
   2  16   3       37.89       60.59     14.89 o
   3  16   3       35.05       27.78     12.95 o
  -4  17   3        2.26       -3.05     26.87 o
  -3  17   3        8.13       13.43     23.81 o
  -2  17   3        0.20        8.55     14.66 o
  -1  17   3       30.89       17.71     20.76 o
   0  17   3       39.91      105.03     37.86 o
   1  17   3       11.90       16.59     10.57 o
   2  17   3       28.21       17.06     13.79 o
  -3  18   3        0.06       -5.50     25.65 o
  -2  18   3      198.11      188.69     35.42 o
  -1  18   3        8.97       48.85     35.42 o
   0  18   3        7.16       31.75     34.81 o
   1  18   3        0.34        4.89     23.20 o
  -1 -20   4       23.14       31.14     18.93 o
   0 -20   4       10.00       28.70     16.49 o
   1 -20   4       23.87       13.43     14.04 o
   2 -20   4       28.64        0.61     17.71 o
  -2 -19   4        0.07       21.58     11.18 o
  -1 -19   4        2.82       20.94     15.29 o
   0 -19   4        6.55       25.35     39.08 o
   1 -19   4       28.79       20.83      9.89 o
   2 -19   4       15.79       36.03     27.48 o
   3 -19   4       11.28       14.04     20.15 o
   4 -19   4       63.17       38.47     25.65 o
  -3 -18   4       13.65       19.59     10.31 o
  -2 -18   4       45.78       36.28     10.51 o
  -1 -18   4        0.00       16.86     13.36 o
   0 -18   4        0.05       10.44     10.38 o
   1 -18   4        5.84        2.49      8.24 o
   2 -18   4       29.81       31.75     18.32 o
   3 -18   4       33.80       31.75     21.37 o
   4 -18   4       18.65        0.61     13.43 o
   5 -18   4       63.00       73.28     21.98 o
  -4 -17   4        6.13       56.79     29.92 o
  -3 -17   4        4.84       12.11      8.31 o
  -2 -17   4       40.56       28.66     16.49 o
  -1 -17   4        3.36       18.25     10.08 o
   0 -17   4      166.42      174.86     22.14 o
   1 -17   4        0.43       -4.27     10.99 o
   2 -17   4       37.13       53.13     16.49 o
   3 -17   4        1.04       21.37     14.04 o
   4 -17   4       10.07       17.10     15.88 o
   5 -17   4        0.57        6.11     28.09 o
  -4 -16   4       88.55       66.02     18.93 o
  -3 -16   4       88.09      100.73     14.40 o
  -2 -16   4       11.75       12.47      9.04 o
  -1 -16   4       12.98       11.51     18.93 o
   0 -16   4      183.16      189.32     27.17 o
   1 -16   4        1.52        3.66     15.27 o
   2 -16   4       31.47       46.48      7.74 o
   3 -16   4        1.51        4.23      4.79 o
   4 -16   4        5.20       -0.90      5.81 o
   5 -16   4        0.69       -4.89     15.27 o
   6 -16   4        8.47        1.22     13.43 o
  -5 -15   4       49.43       41.11     12.62 o
  -4 -15   4       38.53       50.15     18.01 o
  -3 -15   4       78.53       82.42     12.38 o
  -2 -15   4       93.30       97.10      7.00 o
  -1 -15   4      167.81      170.39     15.54 o
   0 -15   4       84.58       88.93     27.48 o
   1 -15   4       13.27       26.87     15.27 o
   2 -15   4      225.26      242.39     13.99 o
   3 -15   4        5.12        6.20      5.42 o
   4 -15   4       69.04       39.69     17.10 o
   5 -15   4        0.19        7.94     14.66 o
   6 -15   4       89.42       82.44     21.37 o
  -5 -14   4        2.30       10.99     10.26 o
  -4 -14   4      138.72      154.33     30.84 o
  -3 -14   4        0.95        5.87      7.68 o
  -2 -14   4      131.74      123.33     11.55 o
  -1 -14   4      154.23      155.88     10.48 o
   0 -14   4        9.18        8.48      5.26 o
   1 -14   4       54.91       64.45     10.08 o
   2 -14   4      156.19      154.52     10.52 o
   3 -14   4        0.19        3.66      9.16 o
   4 -14   4      232.15      225.93     23.81 o
   5 -14   4        0.04        7.94     14.04 o
   6 -14   4      132.91      109.30     24.43 o
   7 -14   4        3.94       -4.27     21.37 o
  -5 -13   4       40.47       43.92     13.13 o
  -4 -13   4       31.67       43.35     15.88 o
  -3 -13   4        0.06       -4.54      4.54 o
  -2 -13   4      179.71      163.46     14.49 o
  -1 -13   4        4.58       10.28      3.71 o
   0 -13   4        0.27       10.60      8.55 o
   1 -13   4      258.44      256.95     19.03 o
   2 -13   4     1254.15     1222.93     42.93 o
   3 -13   4        0.40       -9.16      9.16 o
   4 -13   4       41.90       48.24     12.21 o
   5 -13   4        7.02       30.53     15.27 o
   6 -13   4      115.18       95.26     20.76 o
   7 -13   4        6.36       22.59     18.32 o
  -6 -12   4       44.23       27.48     13.43 o
  -5 -12   4       12.18       29.79     10.68 o
  -4 -12   4        2.27        8.98      6.73 o
  -3 -12   4      106.95      100.22      6.54 o
  -2 -12   4      185.91      181.60      9.58 o
  -1 -12   4       87.03       71.34      5.37 o
   0 -12   4       21.83       18.01      6.87 o
   1 -12   4      154.07      163.08     11.05 o
   2 -12   4     1423.14     1457.31     49.60 o
   3 -12   4      271.93      268.68     20.15 o
   4 -12   4        1.93       13.43     17.71 o
   5 -12   4        7.69        5.50     11.60 o
   6 -12   4       48.44       48.85     17.71 o
   7 -12   4        4.44       -0.61     17.10 o
  -6 -11   4       44.04       40.30     12.21 o
  -5 -11   4        3.67       -1.88      7.91 o
  -4 -11   4      146.01      136.80     10.81 o
  -3 -11   4       40.38       45.07      5.00 o
  -2 -11   4      154.50      147.20      6.96 o
  -1 -11   4        1.06        3.08      3.53 o
   0 -11   4       26.33       25.90      5.70 o
   1 -11   4        5.52       19.04      9.67 o
   2 -11   4      403.09      448.00     21.98 o
   3 -11   4      211.50      227.16     23.81 o
   4 -11   4      143.09      154.49     18.32 o
   5 -11   4       84.09       64.73     15.27 o
   6 -11   4        7.71       19.54     13.43 o
   7 -11   4        0.26       60.45     31.14 o
  -7 -10   4       11.07       10.99     15.27 o
  -6 -10   4        0.70        3.05     12.21 o
  -5 -10   4        1.35        8.89      6.93 o
  -4 -10   4       95.16      109.48      7.44 o
  -3 -10   4        0.62        2.44      4.69 o
  -2 -10   4       31.18       31.91      4.16 o
  -1 -10   4        2.66        1.86      3.34 o
   0 -10   4     1128.20     1156.57     28.57 o
   1 -10   4        1.08       -0.09      2.64 o
   2 -10   4     1449.75     1629.56     54.59 o
   3 -10   4       11.29       23.63     18.62 o
   4 -10   4      144.43      145.33     22.59 o
   5 -10   4      159.34      152.66     18.32 o
   6 -10   4      139.99      135.56     25.04 o
   7 -10   4      125.24      119.07     39.69 o
   8 -10   4        1.05       -4.89     20.76 o
  -7  -9   4       13.75       23.00     21.68 o
  -6  -9   4       23.90       20.15      6.91 o
  -5  -9   4      100.02      110.21     12.78 o
  -4  -9   4      103.33      113.38     10.49 o
  -3  -9   4        2.81        6.85      3.44 o
  -2  -9   4     1096.77     1163.46     46.51 o
  -1  -9   4        9.21        8.32      2.69 o
   0  -9   4        0.36       -3.19      3.19 o
   1  -9   4       23.88       27.69      4.05 o
   2  -9   4      329.79      389.50     18.01 o
   3  -9   4        6.27        7.33      6.04 o
   4  -9   4      130.42      159.99     17.71 o
   5  -9   4       19.73       12.82      9.16 o
   6  -9   4      105.78      111.14     19.54 o
   7  -9   4        5.63       16.49     13.43 o
   8  -9   4        2.38      111.14     29.92 o
  -7  -8   4       16.17       10.80      7.77 o
  -6  -8   4      243.39      212.92     28.09 o
  -5  -8   4        1.29        6.52      4.77 o
  -4  -8   4       39.36       47.24      4.88 o
  -3  -8   4      251.58      248.69      7.43 o
  -2  -8   4      959.00      973.90     45.24 o
  -1  -8   4       37.46       32.40      3.42 o
   0  -8   4     1503.53     1424.15     50.55 o
   1  -8   4       21.98       24.65      4.40 o
   2  -8   4     1922.35     1967.39     80.91 o
   3  -8   4        3.90       18.76     12.21 o
   4  -8   4      889.47      850.00     44.58 o
   5  -8   4        0.11        3.05     12.82 o
   6  -8   4        2.20       10.99     18.32 o
   7  -8   4        1.14       10.99     15.88 o
   8  -8   4      115.39       96.48     28.09 o
  -8  -7   4        6.31        8.82     10.77 o
  -7  -7   4       26.01       24.93      9.98 o
  -6  -7   4      109.07      111.92     27.48 o
  -5  -7   4      128.85      129.92     91.94 o
  -4  -7   4        0.01        2.95      5.63 o
  -3  -7   4       18.11       21.11      2.82 o
  -2  -7   4        9.00        2.98      2.38 o
  -1  -7   4      332.78      330.23     14.42 o
   0  -7   4     1021.55      989.32     36.58 o
   1  -7   4        6.41        6.11      3.45 o
   2  -7   4      103.21       85.71      6.68 o
   3  -7   4        2.51       13.64     21.98 o
   4  -7   4      238.61      256.33     20.76 o
   5  -7   4       18.84       15.88     10.99 o
   6  -7   4       10.26       17.71     13.43 o
   7  -7   4        0.53      -11.60     13.43 o
   8  -7   4        6.49       28.70     25.65 o
  -8  -6   4        2.22       23.54     13.12 o
  -7  -6   4        0.56       -2.82      9.80 o
  -6  -6   4        0.10       30.23     10.98 o
  -5  -6   4      147.27      131.14      8.47 o
  -4  -6   4       59.84       61.62      5.42 o
  -3  -6   4        5.07        6.95      2.22 o
  -2  -6   4        9.53        8.21      1.82 o
  -1  -6   4       52.60       50.40      3.63 o
   0  -6   4     2117.17     1918.03     42.57 o
   1  -6   4      164.08      161.84      9.16 o
   2  -6   4     1000.24      942.43     30.38 o
   3  -6   4        6.80        6.72      4.75 o
   4  -6   4       70.23       72.38     15.27 o
   5  -6   4       38.09       55.57     12.82 o
   6  -6   4      255.23      236.32     22.59 o
   7  -6   4        2.98       29.92     26.26 o
   8  -6   4       88.10       62.90     18.93 o
  -8  -5   4       61.44       63.51     13.77 o
  -7  -5   4       32.49       22.19      8.29 o
  -6  -5   4      188.27      172.64     11.98 o
  -5  -5   4        0.30        4.37      4.94 o
  -4  -5   4        5.37        3.00      3.41 o
  -3  -5   4        0.83        2.83      2.30 o
  -2  -5   4       46.26       53.79      2.92 o
  -1  -5   4       32.81       33.25      1.91 o
   0  -5   4     3905.08     3783.43     75.95 o
   1  -5   4      444.82      437.32     33.89 o
   2  -5   4     6795.44     6527.22    327.91 o
   3  -5   4      109.71      114.35      8.23 o
   4  -5   4     1457.24     1502.36     47.94 o
   5  -5   4       13.85        4.89      8.55 o
   6  -5   4       17.17       32.36     15.27 o
   7  -5   4        0.39        3.05     12.82 o
   8  -5   4        6.37        3.66     15.88 o
  -8  -4   4       22.84       10.73     12.25 o
  -7  -4   4       13.70       14.98     10.51 o
  -6  -4   4       13.04        8.33     10.85 o
  -5  -4   4      179.46      167.25     12.79 o
  -4  -4   4        8.32       12.31      2.92 o
  -3  -4   4        7.82        2.88      2.44 o
  -2  -4   4      886.55      804.79     14.17 o
  -1  -4   4       88.29       83.24      3.16 o
   0  -4   4    11506.12    10837.03    201.66 o
   1  -4   4       49.31       47.10      3.65 o
   2  -4   4       12.58       23.33      5.19 o
   3  -4   4       63.82       63.74      6.75 o
   4  -4   4     1571.05     1593.79     50.13 o
   5  -4   4       52.51       47.63     12.82 o
   6  -4   4        0.71       -2.44      9.77 o
   7  -4   4        0.01        7.33     15.27 o
   8  -4   4        9.21       41.52     28.70 o
  -8  -3   4      228.09      226.99     25.65 o
  -7  -3   4        4.59        6.54      7.33 o
  -6  -3   4      394.41      379.47     16.32 o
  -5  -3   4       50.16       42.59      5.25 o
  -4  -3   4      865.00      939.05     21.62 o
  -3  -3   4        1.66        1.02      2.33 o
  -2  -3   4       85.75       83.84      2.80 o
  -1  -3   4        7.05        5.21      1.86 o
   0  -3   4     4951.44     4455.25    225.02 o
   1  -3   4        0.56        2.40      2.78 o
   2  -3   4      514.40      541.39     30.84 o
   3  -3   4        8.98       10.31      9.46 o
   4  -3   4       58.64       39.43     14.35 o
   5  -3   4       38.74       62.90     13.43 o
   6  -3   4      579.47      592.32     36.64 o
   7  -3   4        8.21       -3.05     10.99 o
   8  -3   4        3.03       48.24     22.59 o
  -8  -2   4       55.34       34.75      9.98 o
  -7  -2   4       49.70       32.30      8.17 o
  -6  -2   4      443.19      397.65     16.80 o
  -5  -2   4       15.29        7.47      7.46 o
  -4  -2   4      710.11      722.69     18.83 o
  -3  -2   4      334.94      326.12      9.93 o
  -2  -2   4       84.23       92.97      3.48 o
  -1  -2   4       69.65       73.93      2.10 o
   0  -2   4     1922.54     1810.00     36.36 o
   1  -2   4       31.65       32.82      3.37 o
   2  -2   4     2324.37     2221.36     57.63 o
   3  -2   4        5.27        3.97      4.32 o
   4  -2   4       52.00       70.82      8.92 o
   5  -2   4       13.71        3.05      9.77 o
   6  -2   4      168.51      141.67     20.15 o
   7  -2   4        7.41       -0.61     10.99 o
   8  -2   4       32.77       34.20     25.04 o
  -8  -1   4        3.38       -9.43      9.43 o
  -7  -1   4        0.80        4.35      6.87 o
  -6  -1   4       34.34       17.53     14.04 o
  -5  -1   4      102.57      106.58      6.96 o
  -4  -1   4      823.21      838.57     33.58 o
  -3  -1   4       25.48       26.67      2.97 o
  -2  -1   4     7673.80     7238.04    167.28 o
  -1  -1   4       11.01       18.09      1.72 o
   0  -1   4     9040.47     8232.58    135.91 o
   1  -1   4       30.23       27.89      3.97 o
   2  -1   4       13.02       11.09      5.19 o
   3  -1   4        1.43       11.46      5.42 o
   4  -1   4        1.77        8.24      6.55 o
   5  -1   4       22.23       16.49     13.43 o
   6  -1   4        1.31       -9.77     13.43 o
   7  -1   4        0.21       32.97     17.10 o
   8  -1   4       46.55       86.10     43.36 o
  -8   0   4       12.87       22.97     15.88 o
  -7   0   4        2.38       23.20     14.66 o
  -6   0   4      103.70       94.65     14.04 o
  -5   0   4        2.04       -2.70      3.53 o
  -4   0   4      403.73      439.10     12.99 o
  -3   0   4      181.15      181.76      6.01 o
  -2   0   4     4601.97     4291.95    105.29 o
  -1   0   4      425.37      370.63     12.88 o
   0   0   4     1228.69     1216.38     22.82 o
   1   0   4       75.27       66.23      4.32 o
   2   0   4      286.87      320.27     12.30 o
   3   0   4       11.91       29.62     11.91 o
   4   0   4      928.04      879.24     31.09 o
   5   0   4        3.97       -1.83      9.16 o
   6   0   4        2.34       18.93     15.88 o
   7   0   4        0.33        0.00     17.10 o
   8   0   4       15.46        6.72     14.66 o
  -8   1   4       37.72       26.87     19.54 o
  -7   1   4       33.56       47.02     14.04 o
  -6   1   4       12.31        7.33      7.33 o
  -5   1   4       11.46       15.35      4.91 o
  -4   1   4      742.88      794.50     21.69 o
  -3   1   4        0.21       -0.93      2.78 o
  -2   1   4      121.03       80.79      4.13 o
  -1   1   4      384.61      332.96     10.43 o
   1   1   4      193.82      193.14      4.88 o
   2   1   4     5289.71     4873.75    119.60 o
   3   1   4       36.54       43.88      7.07 o
   4   1   4      119.16      133.92     14.64 o
   5   1   4        5.69       -4.89      7.94 o
   6   1   4       96.76      101.37     20.76 o
   7   1   4        1.09        4.17     11.28 o
   8   1   4        0.00      -17.71     22.59 o
  -8   2   4       20.68       47.02     21.98 o
  -7   2   4       17.76       28.09     13.43 o
  -6   2   4        4.62       11.60      8.55 o
  -5   2   4       22.35        7.54      4.47 o
  -4   2   4      230.25      229.93     10.03 o
  -3   2   4      139.40      144.01      6.46 o
  -2   2   4     2711.35     2591.52     58.87 o
  -1   2   4      527.68      501.12      9.75 o
   0   2   4      722.33      759.09     26.36 o
   1   2   4        1.74        1.02      2.05 o
   2   2   4      627.48      529.43     12.36 o
   3   2   4       16.43       16.95     16.52 o
   4   2   4        2.85       27.96     23.43 o
   5   2   4       16.54       26.05      6.28 o
   6   2   4      164.39      195.92     43.05 o
   7   2   4       11.60       34.81     17.10 o
   8   2   4      172.92      553.23    110.52 o
  -8   3   4        4.30      -12.82     18.32 o
  -7   3   4       19.61       -0.61      9.16 o
  -6   3   4      266.56      258.91     26.87 o
  -5   3   4        0.16        7.33      4.69 o
  -4   3   4      347.45      411.26     13.55 o
  -3   3   4        0.94       -0.15      2.42 o
  -2   3   4      221.80      208.64      7.09 o
  -1   3   4       23.47       21.77      5.19 o
   0   3   4     2790.71     2505.13     99.53 o
   1   3   4        0.01       -2.76      2.76 o
   2   3   4      949.00      944.82     23.35 o
   3   3   4       17.45       17.90      3.05 o
   4   3   4      861.83      849.10     23.23 o
   5   3   4        1.15        3.45      9.77 o
   6   3   4       41.27       23.71     11.91 o
   7   3   4        2.34       19.54     20.15 o
  -8   4   4       22.08        7.33     13.43 o
  -7   4   4       12.94       40.30     15.88 o
  -6   4   4      111.06       84.88     14.66 o
  -5   4   4      103.54      108.33     10.16 o
  -4   4   4      750.33      785.54     24.72 o
  -3   4   4      135.40      153.33      7.26 o
  -2   4   4       12.92       12.40      2.33 o
  -1   4   4       76.94       66.21      5.28 o
   0   4   4      958.10      839.03     19.49 o
   1   4   4       76.87       95.45      9.31 o
   2   4   4      271.46      243.03     35.11 o
   3   4   4       37.48       44.95     11.60 o
   4   4   4      135.33      123.48      7.63 o
   5   4   4        3.94        4.07      5.80 o
   6   4   4        2.11       -1.85      4.97 o
   7   4   4        0.00       14.04     14.66 o
  -8   5   4       46.04       47.63     18.93 o
  -7   5   4       28.32       25.04     11.60 o
  -6   5   4        9.76       20.15     10.38 o
  -5   5   4       18.62       18.76      6.00 o
  -4   5   4       86.60      104.79      9.43 o
  -3   5   4        3.62       16.29     10.38 o
  -2   5   4     2647.40     2795.98     65.98 o
  -1   5   4      333.93      337.14     15.47 o
   0   5   4      168.52      146.68      9.07 o
   1   5   4        3.75        4.97      2.20 o
   2   5   4       37.18       40.86      3.82 o
   3   5   4        9.52        7.59     13.16 o
   4   5   4      134.98      117.45      9.72 o
   5   5   4        3.55        1.94     11.60 o
   6   5   4       92.43       78.77     15.27 o
   7   5   4        1.11      -14.66     14.66 o
  -8   6   4       46.02       37.25     17.10 o
  -7   6   4        0.22        1.22     16.49 o
  -6   6   4      233.07      203.34     20.76 o
  -5   6   4        1.55       -1.22     13.43 o
  -4   6   4      685.06      704.84     31.29 o
  -3   6   4       84.24      103.60     17.40 o
  -2   6   4      267.38      322.26     21.77 o
  -1   6   4       57.85       55.66      6.16 o
   0   6   4      321.11      343.63     21.27 o
   1   6   4        0.09        2.44      3.08 o
   2   6   4       33.21       42.96      4.54 o
   3   6   4        0.52        3.92      7.26 o
   4   6   4       47.68       62.53     79.99 o
   5   6   4        0.56        2.44     10.38 o
   6   6   4        1.61       15.88     12.82 o
   7   6   4        0.72      -15.27     16.49 o
  -8   7   4      150.97      128.23     26.87 o
  -7   7   4        0.21      -11.60     11.60 o
  -6   7   4       83.95       91.60     21.98 o
  -5   7   4      129.18      112.36     12.82 o
  -4   7   4       68.48       98.92     12.82 o
  -3   7   4        3.71       -4.02      7.00 o
  -2   7   4        6.88       15.94      8.78 o
  -1   7   4       17.89       19.54      8.24 o
   0   7   4     1224.69     1111.27     47.93 o
   1   7   4      187.20      197.65     11.51 o
   2   7   4      409.68      410.60     11.26 o
   3   7   4       34.99       30.19      8.78 o
   4   7   4        0.68        2.27      8.01 o
   5   7   4        5.20        3.66     10.99 o
   6   7   4        4.49       51.29     23.20 o
   7   7   4       12.62       31.14     23.81 o
  -8   8   4       20.36       18.32     19.54 o
  -7   8   4        8.89      -11.60     11.60 o
  -6   8   4       89.32       75.72     16.49 o
  -5   8   4      186.98      210.67     20.15 o
  -4   8   4       30.61       35.42     12.82 o
  -3   8   4       77.15       74.50     14.66 o
  -2   8   4       85.05       77.45      8.07 o
  -1   8   4        0.61        5.14      5.42 o
   0   8   4     1078.84     1098.97     90.37 o
   1   8   4        0.71        3.31      4.05 o
   2   8   4       47.02       47.92      4.67 o
   3   8   4        4.16        7.84      6.07 o
   4   8   4      310.56      324.25     28.09 o
   5   8   4       12.03       50.68     15.88 o
   6   8   4       10.63       19.54     23.81 o
  -8   9   4       18.57       15.27     18.32 o
  -7   9   4       16.00       20.15     16.49 o
  -6   9   4        4.34       10.99     22.59 o
  -5   9   4        0.84        2.44      9.77 o
  -4   9   4      184.23      177.08     19.54 o
  -3   9   4       44.25       37.43     12.82 o
  -2   9   4      473.37      456.91     28.09 o
  -1   9   4        0.57       -1.53      6.04 o
   0   9   4       50.09       53.36      3.80 o
   1   9   4       59.16       78.59     10.69 o
   2   9   4       31.39       37.89      5.30 o
   3   9   4        2.10       -3.34      4.71 o
   4   9   4       30.21       27.48     18.32 o
   5   9   4       10.89       31.14     14.66 o
   6   9   4       12.07       21.98     15.88 o
  -7  10   4        0.02      -15.27     15.27 o
  -6  10   4        2.82       13.43     17.10 o
  -5  10   4        0.58       13.43     15.27 o
  -4  10   4       17.89       26.26     11.60 o
  -3  10   4      115.32      142.89     16.49 o
  -2  10   4      104.46       95.26     12.82 o
  -1  10   4       39.17       18.49      8.24 o
   0  10   4       80.93       65.95     10.38 o
   1  10   4        4.13       -2.49     10.38 o
   2  10   4      137.19      155.72      7.28 o
   3  10   4       24.01       24.08      7.55 o
   4  10   4       95.16       94.65     18.93 o
   5  10   4        3.56       31.14     17.10 o
   6  10   4       16.02      -12.21     15.88 o
  -7  11   4        0.38       18.32     25.65 o
  -6  11   4       48.55       58.62     17.10 o
  -5  11   4       80.06       37.86     12.21 o
  -4  11   4       11.24       19.27      4.89 o
  -3  11   4       16.27       27.48     13.43 o
  -2  11   4      185.89      162.40     19.54 o
  -1  11   4        5.07       21.98      9.16 o
   0  11   4      506.98      462.86     31.14 o
   1  11   4        0.14        0.67      4.04 o
   2  11   4        7.09        5.24      4.55 o
   3  11   4        1.96       19.14     18.62 o
   4  11   4        0.36       -1.83     10.38 o
   5  11   4        3.84        0.00     17.10 o
  -7  12   4        1.98       28.09     17.71 o
  -6  12   4      294.87      365.77     44.58 o
  -5  12   4        1.54      -22.59     23.20 o
  -4  12   4       97.69       90.37     18.93 o
  -3  12   4        1.14        6.72      9.16 o
  -2  12   4       51.73       46.30      7.02 o
  -1  12   4        5.13       22.59     16.49 o
   0  12   4       82.28       81.21     13.43 o
   1  12   4       21.29       20.65      5.26 o
   2  12   4       20.29       20.23     11.37 o
   3  12   4        2.39       10.88     10.85 o
   4  12   4       31.14       34.20     16.49 o
   5  12   4       10.01       29.31     21.98 o
  -6  13   4       34.96       36.03     15.27 o
  -5  13   4        0.01       19.54     21.37 o
  -4  13   4      117.32      133.12     19.54 o
  -3  13   4       50.60       43.36     14.04 o
  -2  13   4       95.34      109.30     18.93 o
  -1  13   4       49.16       54.96     23.20 o
   0  13   4       32.81       23.20     10.99 o
   1  13   4        4.66       10.02      8.41 o
   2  13   4       34.43       26.14     16.49 o
   3  13   4        0.07       -0.54      8.96 o
   4  13   4        2.94        8.55     24.43 o
  -6  14   4        1.59       15.88     20.76 o
  -5  14   4        1.91       14.66     14.04 o
  -4  14   4      180.08      197.85     26.87 o
  -3  14   4        6.06       -4.89     18.93 o
  -2  14   4       55.71       64.73     18.93 o
  -1  14   4        8.42       18.32     14.04 o
   0  14   4       25.80       16.49     12.21 o
   1  14   4        2.09        0.48      7.98 o
   2  14   4        1.93       16.25      9.82 o
   3  14   4       14.03       -1.66      7.74 o
   4  14   4        0.80        7.33     20.76 o
  -5  15   4        8.65       21.37     18.32 o
  -4  15   4       30.58       31.14     22.59 o
  -3  15   4        1.96      -13.43     13.43 o
  -2  15   4      135.91      125.18     25.04 o
  -1  15   4        0.17       -4.27     15.27 o
   0  15   4      102.04      105.20     12.69 o
   1  15   4       11.09       18.07     10.38 o
   2  15   4        2.91       15.47     23.20 o
   3  15   4        0.00        8.83     11.13 o
  -5  16   4       39.24        7.33     18.93 o
  -4  16   4        3.72       26.87     26.26 o
  -3  16   4        2.14       17.10     15.27 o
  -2  16   4       14.87       83.05     30.53 o
  -1  16   4       10.88       11.60     17.71 o
   0  16   4        6.03        6.11     12.82 o
   1  16   4       12.33       24.10     12.25 o
   2  16   4       19.79       20.42     12.52 o
  -4  17   4       97.17       63.51     23.20 o
  -3  17   4       10.44       17.10     31.75 o
  -2  17   4       25.68       50.07     27.48 o
  -1  17   4        1.82       12.21     15.88 o
   0  17   4       61.23       64.12     21.37 o
   1  17   4        0.14      -14.96     14.96 o
  -2  18   4        5.92       -1.22     15.27 o
  -1  18   4       37.56       92.82     31.14 o
   0  18   4        0.04      -16.49     17.10 o
  -1 -20   5       49.01       29.92     19.54 o
   0 -20   5      140.26      188.69     35.42 o
   1 -20   5      291.04      437.82     52.51 o
   2 -20   5      227.28      270.51     38.47 o
   3 -20   5      104.24      130.07     28.70 o
  -2 -19   5        2.63       -8.84      8.84 o
  -1 -19   5        0.41        6.25      8.24 o
   0 -19   5       19.79       16.46      8.41 o
   1 -19   5        0.67        8.90     11.00 o
   2 -19   5       71.86       97.70     20.76 o
   3 -19   5       17.84       29.31     15.88 o
   4 -19   5      160.76      248.53     34.20 o
  -3 -18   5       97.78       69.74     14.68 o
  -2 -18   5        3.39       13.20     10.57 o
  -1 -18   5       10.87       18.36     10.12 o
   0 -18   5       36.36       40.26     13.13 o
   1 -18   5        2.56        5.63      9.47 o
   2 -18   5        0.05       -5.50     10.99 o
   3 -18   5       20.38       21.98     11.60 o
   4 -18   5        9.22       37.25     20.15 o
   5 -18   5       36.46       77.55     25.65 o
  -4 -17   5        0.75       67.78     31.14 o
  -3 -17   5        1.76        4.46      9.75 o
  -2 -17   5      129.70      117.42     16.18 o
  -1 -17   5       23.75       13.06      8.96 o
   0 -17   5        6.34        6.36      7.90 o
   1 -17   5        2.82        3.66     15.88 o
   2 -17   5        4.48        4.18      6.60 o
   3 -17   5        1.20       26.26     15.88 o
   4 -17   5        4.57      -16.49     16.49 o
   5 -17   5       27.29        9.16     18.32 o
  -5 -16   5     1149.49     1286.61    107.47 o
  -4 -16   5      466.81      475.43     54.35 o
  -3 -16   5      430.74      417.32     20.78 o
  -2 -16   5       26.62       24.92     10.38 o
  -1 -16   5      172.50      195.41     15.11 o
   0 -16   5        7.49       24.18     14.02 o
   1 -16   5        8.27        1.22     14.04 o
   2 -16   5        1.21       20.53      9.38 o
   3 -16   5        5.85       20.68      8.92 o
   4 -16   5        0.38       10.38      7.65 o
   5 -16   5       10.50       29.31     17.71 o
   6 -16   5       47.28      -12.82     30.53 o
  -5 -15   5      510.20      552.01     58.01 o
  -4 -15   5     1079.66     1212.44     78.38 o
  -3 -15   5     1827.92     1904.58     58.41 o
  -2 -15   5      993.19     1061.11     94.34 o
  -1 -15   5      228.48      212.46     23.74 o
   0 -15   5      404.65      395.05     58.01 o
   1 -15   5      147.17      143.19     12.19 o
   2 -15   5      168.45      166.32     18.62 o
   3 -15   5        5.72       -6.75      6.75 o
   4 -15   5       44.74       61.67     17.10 o
   5 -15   5        6.71        0.61     14.66 o
   6 -15   5       18.91       20.76     15.88 o
  -6 -14   5       20.83       37.25     25.65 o
  -5 -14   5        5.66       11.72     10.16 o
  -4 -14   5        4.06       13.57      7.41 o
  -3 -14   5     1637.30     1691.64     76.80 o
  -2 -14   5     1911.42     1977.80     48.83 o
  -1 -14   5     5727.97     5838.61    248.93 o
   0 -14   5     1633.66     1758.51     66.66 o
   1 -14   5      216.00      227.53     19.63 o
   2 -14   5        8.06        8.29      5.50 o
   3 -14   5      206.13      168.64     12.52 o
   4 -14   5        0.35       -4.89     10.38 o
   5 -14   5        0.01       18.93     15.27 o
   6 -14   5       38.56       37.25     15.88 o
  -6 -13   5       38.25       56.79     20.15 o
  -5 -13   5        1.38       14.28      8.00 o
  -4 -13   5      118.86      104.45     11.95 o
  -3 -13   5       64.17       51.73      7.18 o
  -2 -13   5       25.88       70.58     27.42 o
  -1 -13   5      704.98      698.36     22.63 o
   0 -13   5     2357.88     2394.91    120.60 o
   1 -13   5     3462.38     3575.27    130.11 o
   2 -13   5      682.99      720.14     26.96 o
   3 -13   5       67.66       51.90     15.27 o
   4 -13   5       53.54       62.28     19.54 o
   5 -13   5       19.87       37.25     19.54 o
   6 -13   5        4.11        6.72     25.04 o
   7 -13   5        5.74      -15.88     17.10 o
  -6 -12   5        2.87        2.57     19.85 o
  -5 -12   5       69.25       67.88     12.16 o
  -4 -12   5      291.56      255.66     20.22 o
  -3 -12   5        0.29        7.46      5.94 o
  -2 -12   5       26.44       27.67      4.32 o
  -1 -12   5        0.00        5.28      4.33 o
   0 -12   5       42.07       51.30      7.63 o
   1 -12   5     2470.14     2616.76     74.46 o
   2 -12   5     1081.96     1073.86     32.52 o
   3 -12   5     3296.81     3577.71    148.99 o
   4 -12   5      187.24      216.78     20.76 o
   5 -12   5        3.35       18.93     20.15 o
   6 -12   5        4.20        9.77     14.66 o
   7 -12   5       81.86       73.89     29.92 o
  -6 -11   5        0.31       -7.94      7.94 o
  -5 -11   5        2.74        7.92      8.85 o
  -4 -11   5        8.42        3.65      5.55 o
  -3 -11   5      149.02      119.58      9.42 o
  -2 -11   5      513.17      502.13     14.56 o
  -1 -11   5      148.08      136.31      6.95 o
   0 -11   5       21.73       31.37      7.43 o
   1 -11   5       80.56       96.70      7.10 o
   2 -11   5      139.82      134.99     10.05 o
   3 -11   5      317.23      308.98     21.37 o
   4 -11   5     1090.19     1143.11     55.57 o
   5 -11   5     1188.32     1329.35     63.51 o
   6 -11   5        2.56        9.77     13.43 o
   7 -11   5       41.59       19.54     21.98 o
  -6 -10   5        0.50       -1.83     11.60 o
  -5 -10   5      105.35      112.61     13.04 o
  -4 -10   5       42.47       35.94      5.71 o
  -3 -10   5        0.93        9.17      6.10 o
  -2 -10   5        5.38       15.10      8.50 o
  -1 -10   5        1.94        2.09      3.01 o
   0 -10   5      576.34      600.05     17.38 o
   1 -10   5        9.32       15.94      5.75 o
   2 -10   5       51.70       49.47      7.02 o
   3 -10   5        0.89       15.03     22.90 o
   4 -10   5       38.13       33.58     12.21 o
   5 -10   5      525.53      575.22     47.63 o
   6 -10   5      221.64      242.42     26.87 o
   7 -10   5      272.88      310.81     39.69 o
  -7  -9   5       71.19       45.19     12.76 o
  -6  -9   5      143.88      145.82     12.32 o
  -5  -9   5      377.92      386.88     15.86 o
  -4  -9   5       30.87       25.31      5.51 o
  -3  -9   5       30.86       46.89      9.58 o
  -2  -9   5       53.61       55.69      3.73 o
  -1  -9   5       82.66       78.99      3.87 o
   0  -9   5      167.97      164.12      6.70 o
   1  -9   5     1329.30     1382.85     34.59 o
   2  -9   5      167.51      169.30     11.60 o
   3  -9   5      180.21      169.85     11.44 o
   4  -9   5       74.56       63.51     12.21 o
   5  -9   5      345.70      261.35     25.04 o
   6  -9   5      104.83       97.70     21.98 o
   7  -9   5       29.53       45.19     26.87 o
   8  -9   5       22.81       32.97     26.87 o
  -8  -8   5        1.22       29.92     21.98 o
  -7  -8   5        0.56       13.18     11.29 o
  -6  -8   5      141.57      141.50     13.43 o
  -5  -8   5      843.76      930.29     24.70 o
  -4  -8   5      568.03      562.48     15.43 o
  -3  -8   5     2595.85     2797.25     79.92 o
  -2  -8   5       16.13       13.74      2.92 o
  -1  -8   5      116.70      121.18      7.61 o
   0  -8   5      197.23      217.89     10.77 o
   1  -8   5      221.39      230.47     16.18 o
   2  -8   5      286.88      270.96     16.49 o
   3  -8   5       13.98       20.48      6.87 o
   4  -8   5      160.50      153.27     17.10 o
   5  -8   5      295.37      300.43     26.26 o
   6  -8   5        8.62        6.72     13.43 o
   7  -8   5        8.01        7.33     14.66 o
   8  -8   5       28.63       69.61     43.97 o
  -8  -7   5        7.08       -6.11     20.76 o
  -7  -7   5       30.63       28.46      9.65 o
  -6  -7   5       17.95       11.45      6.77 o
  -5  -7   5        9.85       14.96      8.46 o
  -4  -7   5      285.33      304.55     12.04 o
  -3  -7   5      498.99      509.39     10.18 o
  -2  -7   5     1252.88     1300.22     49.08 o
  -1  -7   5     1456.14     1657.97     29.27 o
   0  -7   5      341.54      328.66      8.86 o
   1  -7   5       30.33       47.86      5.38 o
   2  -7   5       19.44       15.48      4.25 o
   3  -7   5       61.83       85.90     16.49 o
   4  -7   5       84.46       71.09     15.27 o
   5  -7   5        0.21        6.11      9.16 o
   6  -7   5       39.53       39.08     16.49 o
   7  -7   5       16.78       64.73     25.04 o
   8  -7   5       21.01       33.58     23.81 o
  -8  -6   5        6.39       11.69     14.04 o
  -7  -6   5        3.73        7.22      8.07 o
  -6  -6   5       39.21       41.29      6.98 o
  -5  -6   5        0.10        7.99      4.87 o
  -4  -6   5       13.68       21.94      3.97 o
  -3  -6   5      291.01      244.83      6.26 o
  -2  -6   5      253.38      251.81      6.05 o
  -1  -6   5     6872.42     6891.00    127.93 o
   0  -6   5     1296.95     1446.70     44.16 o
   1  -6   5      173.92      233.26     27.78 o
   2  -6   5       51.71       43.30      4.89 o
   3  -6   5       73.55       70.81      6.88 o
   4  -6   5      211.28      232.42     15.47 o
   5  -6   5       27.57       31.75     12.21 o
   6  -6   5       15.37       33.58     15.88 o
   7  -6   5        3.93       26.87     15.88 o
   8  -6   5        0.02      -17.10     17.10 o
  -8  -5   5       23.74       26.29     14.04 o
  -7  -5   5       24.30       44.89     13.43 o
  -6  -5   5      103.05       90.64      9.44 o
  -5  -5   5      454.42      446.53     18.46 o
  -4  -5   5       72.25       72.96      7.05 o
  -3  -5   5      317.33      308.05     13.38 o
  -2  -5   5       55.67       55.65      2.04 o
  -1  -5   5       16.18       16.91      1.94 o
   0  -5   5     2520.29     2508.14     51.95 o
   1  -5   5     6036.91     6026.41    266.85 o
   2  -5   5      261.25      299.36     12.95 o
   3  -5   5      361.04      393.57     17.88 o
   4  -5   5       35.08       46.55     19.23 o
   5  -5   5      210.97      275.40     26.87 o
   6  -5   5        0.67       -4.89     14.04 o
   7  -5   5       40.96       67.17     33.58 o
   8  -5   5        6.97       12.82     23.20 o
  -8  -4   5        5.76      -13.81     15.57 o
  -7  -4   5       27.56        9.46     10.79 o
  -6  -4   5      128.95      122.59     11.26 o
  -5  -4   5      111.49       92.64      6.33 o
  -4  -4   5      366.95      353.20     10.84 o
  -3  -4   5      145.09      138.25      5.37 o
  -2  -4   5      107.53      111.14      3.42 o
  -1  -4   5      105.87      119.09      5.08 o
   0  -4   5      573.95      531.03     22.07 o
   1  -4   5      931.44      918.84     27.83 o
   2  -4   5     1068.96     1083.01     36.33 o
   3  -4   5     1636.18     1719.19    104.42 o
   4  -4   5      195.55      203.54     14.21 o
   5  -4   5      167.79      186.85     21.98 o
   6  -4   5       18.38       25.65     12.21 o
   7  -4   5        8.97       17.71     13.43 o
   8  -4   5        0.11       -1.22     17.10 o
  -8  -3   5       13.94        7.04      9.10 o
  -7  -3   5       46.97       33.79     10.16 o
  -6  -3   5        7.08       20.85      8.90 o
  -5  -3   5        0.49       13.81      8.73 o
  -4  -3   5       29.78       36.40      7.99 o
  -3  -3   5     1737.81     1654.16     28.81 o
  -2  -3   5      749.13      720.06     10.99 o
  -1  -3   5     6278.79     6236.46    107.15 o
   0  -3   5     1029.86     1003.66     27.11 o
   1  -3   5      168.85      160.59     12.21 o
   2  -3   5       36.06       45.36      5.86 o
   3  -3   5       12.47       13.70      6.72 o
   4  -3   5      178.53      220.73     56.48 o
   5  -3   5       46.48       44.58     13.43 o
   6  -3   5        1.20       14.66     14.04 o
   7  -3   5        0.02       24.43     21.37 o
   8  -3   5        6.37       -4.89     17.10 o
  -8  -2   5       37.43       23.41     21.07 o
  -7  -2   5        0.08       -0.33      7.04 o
  -6  -2   5       20.19       28.03     12.94 o
  -5  -2   5       62.97       76.36      6.47 o
  -4  -2   5      509.14      467.96     13.17 o
  -3  -2   5      484.54      471.54      9.37 o
  -2  -2   5        0.51        1.56      1.85 o
  -1  -2   5      809.96      729.06     20.17 o
   0  -2   5      679.49      634.25     14.43 o
   1  -2   5      640.51      618.76     19.64 o
   2  -2   5      103.98      113.44      7.63 o
   3  -2   5      147.57      139.61     10.14 o
   4  -2   5       67.01       57.42     26.56 o
   5  -2   5      262.04      258.91     25.04 o
   6  -2   5      153.58      117.85     17.10 o
   7  -2   5       13.50       34.81     16.49 o
   8  -2   5        0.46       14.66     16.49 o
  -8  -1   5        0.09       -8.60      8.60 o
  -7  -1   5        2.50        1.42      7.10 o
  -6  -1   5       63.66       64.72     15.88 o
  -5  -1   5        7.39       10.83      4.55 o
  -4  -1   5      199.23      218.47      9.86 o
  -3  -1   5      217.20      210.87      6.02 o
  -2  -1   5     1151.44     1083.09     20.25 o
  -1  -1   5        2.76       -0.36      1.65 o
   0  -1   5       25.00       22.94      2.02 o
   1  -1   5     1632.84     1507.98     52.82 o
   2  -1   5        3.95       10.21      5.50 o
   3  -1   5      149.47      134.28      9.71 o
   4  -1   5        0.00        2.51     19.85 o
   5  -1   5       35.61       55.57     12.82 o
   6  -1   5       51.36       43.97     13.43 o
   7  -1   5       19.70       38.47     18.32 o
   8  -1   5       35.57       54.35     42.13 o
  -8   0   5       21.29       15.88      9.65 o
  -7   0   5       44.75       42.13     15.27 o
  -6   0   5        0.00       -7.49      9.77 o
  -5   0   5       21.80       28.37      6.88 o
  -4   0   5      114.33      120.84      9.87 o
  -3   0   5      638.98      650.62     21.06 o
  -2   0   5      164.59      170.04      4.32 o
  -1   0   5      231.46      219.90      6.62 o
   0   0   5      193.65      199.11      5.38 o
   1   0   5      388.89      364.11     10.64 o
   2   0   5      374.63      358.67     15.11 o
   3   0   5        7.00       41.55     23.20 o
   4   0   5       60.78       53.49      7.45 o
   5   0   5        0.57        4.27     10.38 o
   6   0   5       31.97       26.26     19.54 o
   7   0   5        3.21       25.04     20.15 o
   8   0   5        0.24       12.21     17.10 o
  -8   1   5        8.26       25.65     13.43 o
  -7   1   5      105.86       80.60     16.49 o
  -6   1   5      209.99      184.41     18.93 o
  -5   1   5      225.98      195.78     17.63 o
  -4   1   5       75.75       73.60      7.49 o
  -3   1   5      447.47      453.66     18.52 o
  -2   1   5       77.76       82.03      2.83 o
  -1   1   5      919.62      805.11     22.57 o
   0   1   5       61.47       61.90      3.38 o
   1   1   5      255.56      260.46      8.82 o
   2   1   5       24.13       17.10      5.56 o
   3   1   5      515.43      543.54     17.97 o
   4   1   5       12.48       18.11      8.73 o
   5   1   5      417.76      440.88     28.70 o
   6   1   5       43.18       34.81     13.43 o
   7   1   5        1.89       14.66     17.71 o
   8   1   5        9.36      -13.43     23.20 o
  -8   2   5        0.13        1.83     15.88 o
  -7   2   5       83.35       67.78     15.27 o
  -5   2   5        0.00        3.10      6.34 o
  -4   2   5      354.84      353.65     15.13 o
  -3   2   5      116.40      107.99      5.85 o
  -2   2   5       74.69       89.14      4.76 o
  -1   2   5        3.29        3.61      2.29 o
   0   2   5       68.17       77.95      5.18 o
   1   2   5       46.92       49.40      3.62 o
   2   2   5      752.72      745.77     19.61 o
   3   2   5      704.97      714.02     18.37 o
   4   2   5        3.11        8.70      7.94 o
   5   2   5      331.93      363.77     17.56 o
   6   2   5       18.16        7.54      6.75 o
   7   2   5       15.10       17.10     17.71 o
  -8   3   5       10.41       31.75     22.59 o
  -7   3   5        3.18        4.89     10.99 o
  -6   3   5        8.41        9.16     10.99 o
  -5   3   5      213.14      218.98     12.15 o
  -4   3   5       28.07       38.41      6.64 o
  -3   3   5      814.41      800.96     19.70 o
  -2   3   5      419.85      415.00     22.39 o
  -1   3   5       73.37       88.68      4.58 o
   0   3   5      203.81      228.80      9.74 o
   1   3   5      135.58      127.86      8.07 o
   2   3   5      215.24      224.03      9.26 o
   3   3   5        1.87        3.93      2.56 o
   4   3   5        7.04        7.48      2.84 o
   5   3   5       20.37       22.79      4.86 o
   6   3   5       25.16       39.16     14.04 o
   7   3   5        1.36        6.72     17.10 o
  -8   4   5        5.02        8.55     12.82 o
  -7   4   5      213.09      156.32     23.20 o
  -6   4   5        4.53       26.26     13.43 o
  -5   4   5       33.93       23.73      6.22 o
  -4   4   5        0.75       -2.55      7.75 o
  -3   4   5       11.25       11.76      3.75 o
  -2   4   5      349.70      354.85     11.11 o
  -1   4   5      671.40      648.51     17.84 o
   0   4   5      120.15      134.07     20.15 o
   1   4   5      479.28      537.40     24.68 o
   2   4   5      160.05      172.80     15.57 o
   3   4   5        7.56       16.19      6.48 o
   4   4   5       91.64       96.92      5.25 o
   5   4   5        7.16       -0.76      3.48 o
   6   4   5        0.04       -7.94     17.71 o
   7   4   5       28.83       64.12     24.43 o
  -8   5   5       18.72       11.60     20.76 o
  -7   5   5       24.61       43.97     14.04 o
  -6   5   5       25.46       23.81     14.66 o
  -5   5   5        5.11       22.62     10.69 o
  -4   5   5       31.78       35.06      5.37 o
  -3   5   5       30.58       26.52      4.26 o
  -2   5   5       67.25       73.28      5.99 o
  -1   5   5      583.54      533.02     20.95 o
   0   5   5       63.93       54.49      5.72 o
   1   5   5        0.85        5.54      2.81 o
   2   5   5       52.20       48.15      8.33 o
   3   5   5      256.70      246.43     13.33 o
   4   5   5        2.67       22.16      7.13 o
   5   5   5      103.62       98.92     16.49 o
   6   5   5        6.43      -17.71     21.37 o
   7   5   5        3.34      -17.10     24.43 o
  -8   6   5      103.73      113.58     21.37 o
  -7   6   5      107.36       98.31     21.37 o
  -6   6   5      119.22      161.21     23.20 o
  -5   6   5      322.43      324.75     19.43 o
  -4   6   5      178.27      167.58     49.16 o
  -3   6   5      108.38      114.85     13.22 o
  -2   6   5       21.80       20.93      4.21 o
  -1   6   5       41.55       40.39      6.04 o
   0   6   5      134.31      117.17      9.07 o
   1   6   5      211.69      201.48      7.44 o
   2   6   5        3.34       -1.35      3.38 o
   3   6   5       51.43       54.55     15.88 o
   4   6   5        5.12       39.28    101.98 o
   5   6   5       52.60       71.44     17.10 o
   6   6   5        0.26       25.65     28.70 o
   7   6   5        2.97       -7.94     26.26 o
  -8   7   5        0.08      -17.10     17.10 o
  -7   7   5       33.09       10.99     14.04 o
  -6   7   5       71.37       67.17     14.04 o
  -5   7   5      465.25      455.31     57.40 o
  -4   7   5      253.22      269.09     13.04 o
  -3   7   5      538.64      549.13     19.30 o
  -2   7   5       56.87       53.32      4.81 o
  -1   7   5       31.33       23.40      7.98 o
   0   7   5       91.03       84.82      8.17 o
   1   7   5      419.95      438.84     13.04 o
   2   7   5      145.64      159.83      9.61 o
   3   7   5      360.85      345.06     19.85 o
   4   7   5       55.48       51.29     12.21 o
   5   7   5       14.96        3.05     12.21 o
   6   7   5        1.70       22.59     16.49 o
  -8   8   5       38.17       50.68     18.32 o
  -7   8   5        0.31      -12.82     14.04 o
  -6   8   5        2.47        7.94     14.04 o
  -5   8   5       52.85       29.55     14.96 o
  -4   8   5      182.56      168.53     10.26 o
  -3   8   5      124.73      136.69      5.98 o
  -2   8   5       30.84       18.72      6.83 o
  -1   8   5        3.43       28.50     19.23 o
   0   8   5       87.83       69.52     10.38 o
   1   8   5      830.50      810.40     26.20 o
   2   8   5       79.30       85.44      6.73 o
   3   8   5       32.24       49.09     19.54 o
   4   8   5        0.76        0.61      9.77 o
   5   8   5       30.90       17.10     13.43 o
   6   8   5        6.13       -9.16     14.66 o
  -8   9   5        0.29      -17.10     17.10 o
  -7   9   5        1.54       28.70     18.93 o
  -6   9   5       72.59       75.11     20.76 o
  -5   9   5       19.33        6.88      7.04 o
  -4   9   5      150.40      134.44     14.13 o
  -3   9   5       23.67       21.16      5.19 o
  -2   9   5      337.74      332.80     26.26 o
  -1   9   5       25.18       21.98      8.55 o
   0   9   5      145.98      152.96     20.46 o
   1   9   5        1.71       -3.05      7.33 o
   2   9   5       25.72       32.22      3.12 o
   3   9   5       68.15       59.46      9.47 o
   4   9   5       21.17       25.04     16.49 o
   5   9   5        4.35      -18.32     18.32 o
   6   9   5        0.01       11.60     26.26 o
  -7  10   5        0.57       17.71     23.20 o
  -6  10   5        1.13       28.09     19.54 o
  -5  10   5      106.54       92.14     12.00 o
  -4  10   5        2.84        0.68      2.92 o
  -3  10   5      347.84      319.93     14.34 o
  -2  10   5      143.39      106.25     15.27 o
  -1  10   5        1.43       -7.94     10.99 o
   0  10   5       20.30       13.43      8.55 o
   1  10   5      114.19      101.55      9.90 o
   2  10   5       16.03       17.62      3.73 o
   3  10   5        9.89       10.04      7.14 o
   4  10   5        1.77        3.66     10.38 o
   5  10   5       56.35       57.40     17.10 o
  -7  11   5        1.56      125.79     42.13 o
  -6  11   5       21.74       15.88     16.49 o
  -5  11   5        2.33       20.76     12.82 o
  -4  11   5       10.52       17.65      9.46 o
  -3  11   5       13.07       16.31      3.52 o
  -2  11   5       10.49       33.58     16.49 o
  -1  11   5       13.37       11.06      7.21 o
   0  11   5        9.71        1.22     12.82 o
   1  11   5      204.44      214.53     14.38 o
   2  11   5       12.49       16.87     11.82 o
   3  11   5       90.02       93.91     16.18 o
   4  11   5        0.72      -18.32     18.32 o
   5  11   5        0.00       -3.05     13.43 o
  -7  12   5       92.78       61.06     19.54 o
  -6  12   5       94.56       92.82     26.26 o
  -5  12   5        8.69       53.74     23.81 o
  -4  12   5       13.77       16.49     15.88 o
  -3  12   5       17.09        7.33     14.04 o
  -2  12   5        2.92       -1.22      9.77 o
  -1  12   5      120.62      132.51     17.71 o
   0  12   5        2.25        3.66      8.55 o
   1  12   5       20.69       24.52      9.46 o
   2  12   5        7.90       26.96     11.84 o
   3  12   5       52.50       55.79     13.43 o
   4  12   5        8.46      -12.21     12.21 o
   5  12   5        2.43        0.00     15.27 o
  -6  13   5        0.31        2.44     15.88 o
  -5  13   5       29.21       33.58     22.59 o
  -4  13   5       51.81       97.09     25.04 o
  -3  13   5        5.94       51.90     21.37 o
  -2  13   5       17.76       14.04     24.43 o
  -1  13   5       24.98       61.06     19.54 o
   0  13   5       24.59       32.97     12.21 o
   1  13   5       41.91       55.07     13.20 o
   2  13   5       28.89       60.17     34.20 o
   3  13   5        4.82       14.04     11.29 o
   4  13   5        7.18       55.57     32.97 o
  -6  14   5       32.93       56.79     25.65 o
  -5  14   5       10.52      -12.21     15.27 o
  -4  14   5       42.73       75.11     24.43 o
  -3  14   5       34.71       37.86     18.32 o
  -2  14   5        0.11       -9.77     12.82 o
  -1  14   5       71.90       60.45     13.43 o
   0  14   5        0.39        6.72     12.21 o
   1  14   5       55.79       84.27     25.34 o
   2  14   5        1.75        2.65     11.60 o
   3  14   5       47.89       26.85     10.14 o
  -5  15   5       54.69      103.20     21.98 o
  -4  15   5        3.19        5.50     14.04 o
  -3  15   5       10.13        4.27     16.49 o
  -2  15   5      110.29      116.02     30.53 o
  -1  15   5       92.03       99.53     19.54 o
   0  15   5        3.81        6.16     10.09 o
   1  15   5       45.99       41.52     11.00 o
   2  15   5        7.49       17.50     14.52 o
   3  15   5        2.09       14.66     18.32 o
  -4  16   5        5.56        6.72     17.71 o
  -3  16   5       32.83       30.53     25.04 o
  -2  16   5        3.35       -3.05     17.71 o
  -1  16   5       63.02       59.84     18.93 o
   0  16   5       54.41       53.13     22.59 o
   1  16   5       26.57       48.24     18.32 o
   2  16   5        0.02      406.07     94.04 o
  -3  17   5        5.74        2.44     23.20 o
  -2  17   5        0.09       21.98     21.37 o
  -1  17   5      159.52      178.92     31.14 o
   0  17   5        8.47        6.11     18.32 o
   1  17   5        6.46       16.49     17.71 o
  -1 -20   6        4.52       13.87     10.26 o
   0 -20   6        4.26        1.03      9.71 o
   1 -20   6        6.89        3.38     10.09 o
   2 -20   6       10.03       17.71     22.59 o
   3 -20   6        1.46       -7.33     21.98 o
  -2 -19   6        4.47       22.59     21.37 o
  -1 -19   6        7.11        6.48     10.70 o
   0 -19   6        1.83       12.56     14.04 o
   1 -19   6        0.00        7.66     10.36 o
   2 -19   6       33.82       10.38     18.32 o
   3 -19   6       82.39       90.98     26.26 o
   4 -19   6       21.98       16.49     15.27 o
  -3 -18   6        2.21       -9.94     13.99 o
  -2 -18   6        2.89       16.07     11.97 o
  -1 -18   6        0.07       -5.81      9.90 o
   0 -18   6        0.86       -6.79     10.95 o
   1 -18   6        3.26       13.43     15.88 o
   2 -18   6       19.47       15.88     14.66 o
   3 -18   6       16.95       14.66     16.49 o
   4 -18   6       37.60       23.81     23.20 o
   5 -18   6       64.22       17.71     18.32 o
  -4 -17   6       26.63       24.96     16.86 o
  -3 -17   6        0.94       16.16     10.53 o
  -2 -17   6       13.06       18.47     11.30 o
  -1 -17   6        9.47       33.52      9.24 o
   0 -17   6        7.36       10.90      7.33 o
   1 -17   6       41.45       48.24     12.21 o
   2 -17   6        0.02        2.10      8.47 o
   3 -17   6       30.08       33.38      9.77 o
   4 -17   6       27.87       50.68     19.54 o
   5 -17   6        2.50       -1.22     24.43 o
  -5 -16   6      299.58      517.82     56.18 o
  -4 -16   6       67.32       83.47     17.59 o
  -3 -16   6      238.39      252.43     17.18 o
  -2 -16   6       32.94       35.10     11.63 o
  -1 -16   6       35.90       32.46     20.46 o
   0 -16   6       33.04       28.24     19.85 o
   1 -16   6       11.02        2.40      5.56 o
   2 -16   6        6.64        6.65     11.30 o
   3 -16   6       10.06       15.69      6.88 o
   4 -16   6       16.99       34.20     15.88 o
   5 -16   6        6.37       -4.89     14.66 o
   6 -16   6        4.80       -4.27     17.71 o
  -5 -15   6      228.53      247.92     39.08 o
  -4 -15   6       56.09       69.57     10.52 o
  -3 -15   6      493.39      515.68     28.28 o
  -2 -15   6      154.11      135.92     18.20 o
  -1 -15   6       28.41       27.95      6.92 o
   0 -15   6       14.74       11.25      8.58 o
   1 -15   6      109.07       98.57      9.25 o
   2 -15   6        4.44        1.18      6.25 o
   3 -15   6       90.19       79.37     10.52 o
   4 -15   6        0.07       -9.77      9.77 o
   5 -15   6       33.37       16.49     24.43 o
   6 -15   6       37.64       58.62     26.87 o
  -6 -14   6        0.78        2.44     21.98 o
  -5 -14   6       37.29       23.81     31.14 o
  -4 -14   6      430.50      431.62     41.28 o
  -3 -14   6      467.51      443.84     15.42 o
  -2 -14   6      105.75       94.72      8.25 o
  -1 -14   6     1483.24     1507.74     77.70 o
   0 -14   6      158.53      175.36     29.31 o
   1 -14   6     1044.15     1050.77     55.44 o
   2 -14   6        0.00       -2.75      4.52 o
   3 -14   6      199.88      162.43     21.37 o
   4 -14   6       10.58        5.50     14.66 o
   5 -14   6      102.78      164.26     29.92 o
   6 -14   6        0.14      -14.04     14.04 o
  -6 -13   6        8.70      161.21     40.30 o
  -5 -13   6       74.18       78.54     18.01 o
  -4 -13   6        6.41       14.01     10.36 o
  -3 -13   6       46.51       48.36      5.93 o
  -2 -13   6      236.74      223.45     17.36 o
  -1 -13   6      740.14      768.80     34.69 o
   0 -13   6       21.06       28.81      5.54 o
   1 -13   6      548.39      579.46     24.04 o
   2 -13   6        0.51        0.71      5.27 o
   3 -13   6      428.87      520.26     32.36 o
   4 -13   6       18.58       10.99     10.38 o
   5 -13   6       27.25       49.46     15.27 o
   6 -13   6       30.00       17.10     18.93 o
   7 -13   6       16.70        4.27     23.81 o
  -6 -12   6        4.48       19.54     18.93 o
  -5 -12   6        3.28       21.37     15.27 o
  -4 -12   6       64.64       57.72      6.87 o
  -3 -12   6        0.02        6.88      6.74 o
  -2 -12   6        7.64       12.16      3.86 o
  -1 -12   6        0.30        7.18      3.92 o
   0 -12   6       59.71       57.81      5.25 o
   1 -12   6      140.29      166.37      8.66 o
   2 -12   6      147.94      157.39      9.71 o
   3 -12   6      987.18      930.61     51.90 o
   4 -12   6       21.78       31.14     13.43 o
   5 -12   6      139.59      137.39     18.93 o
   6 -12   6       59.72       40.30     24.43 o
   7 -12   6        1.59       25.04     23.20 o
  -6 -11   6        0.05       13.75      9.17 o
  -5 -11   6        1.68        1.84      4.79 o
  -4 -11   6       95.54       91.89      6.43 o
  -3 -11   6      413.63      392.88     12.16 o
  -2 -11   6        0.00        0.67      2.60 o
  -1 -11   6      179.12      164.16      6.26 o
   0 -11   6        0.72       18.38     31.68 o
   1 -11   6     1591.65     1608.36     46.36 o
   2 -11   6        6.06       17.55     21.07 o
   3 -11   6        3.48        6.11      7.94 o
   4 -11   6      208.29      208.23     20.76 o
   5 -11   6       58.41       59.23     14.04 o
   6 -11   6       28.43       67.17     16.49 o
   7 -11   6       37.11       47.02     18.32 o
  -7 -10   6      374.56      317.53     31.75 o
  -6 -10   6        6.39       14.94      6.75 o
  -5 -10   6      163.08      154.57     10.20 o
  -4 -10   6       10.95       14.14      4.49 o
  -3 -10   6        5.66       14.40      3.68 o
  -2 -10   6        3.90        5.77      4.06 o
  -1 -10   6      899.36      828.33     30.01 o
   0 -10   6       19.49       22.54      4.02 o
   1 -10   6      339.57      367.46     16.58 o
   2 -10   6       56.75       55.85      7.33 o
   3 -10   6      438.71      461.10     27.17 o
   4 -10   6       79.94       72.67     11.60 o
   5 -10   6      304.27      327.91     26.87 o
   6 -10   6      159.43      144.72     20.76 o
   7 -10   6      155.64      133.73     31.75 o
  -7  -9   6      514.22      466.14     28.03 o
  -6  -9   6        8.80       10.03      8.85 o
  -5  -9   6      683.84      689.12     30.40 o
  -4  -9   6        4.94       12.68      3.27 o
  -3  -9   6        8.31       32.76     10.10 o
  -2  -9   6        9.84        8.73      2.49 o
  -1  -9   6      161.16      162.86      5.42 o
   0  -9   6        7.20       13.57      4.00 o
   1  -9   6      833.59      864.32     28.43 o
   2  -9   6       40.00       28.10      5.64 o
   3  -9   6       18.73       28.22     13.13 o
   4  -9   6       15.39       27.48     13.43 o
   5  -9   6        3.52       -2.44     11.60 o
   6  -9   6       81.06       68.39     16.49 o
   7  -9   6        1.31       -1.83     22.59 o
  -8  -8   6       34.12       33.58     21.98 o
  -7  -8   6       38.17       43.33     10.57 o
  -6  -8   6      390.90      376.07     19.99 o
  -5  -8   6     1985.12     1967.75     56.41 o
  -4  -8   6       20.76       19.37      3.45 o
  -3  -8   6     5524.37     5912.50    206.31 o
  -2  -8   6       76.84       72.95      4.67 o
  -1  -8   6       66.59       79.50      4.57 o
   0  -8   6        9.12       13.43      4.32 o
   1  -8   6      329.61      397.81     39.69 o
   2  -8   6        0.33       10.27      4.69 o
   3  -8   6       77.28       77.51      7.98 o
   4  -8   6        1.86       19.54      9.77 o
   5  -8   6       41.16       28.09     10.99 o
   6  -8   6        4.66       -5.50     14.66 o
   7  -8   6        0.08      -10.38     21.98 o
   8  -8   6       45.22       33.58     21.98 o
  -8  -7   6       42.40       35.42     17.10 o
  -7  -7   6       20.24       12.86     11.88 o
  -6  -7   6       14.99       12.34      6.79 o
  -5  -7   6      115.99      110.52      7.34 o
  -4  -7   6      636.48      624.59     14.64 o
  -3  -7   6     4465.96     4574.81     82.01 o
  -2  -7   6      407.52      401.40     20.90 o
  -1  -7   6     9742.57    10639.71    217.08 o
   0  -7   6       14.28       12.62      2.29 o
   1  -7   6      763.34      831.57     56.48 o
   2  -7   6       20.06       19.48      5.19 o
   3  -7   6       75.41       69.53     14.35 o
   4  -7   6        0.30       23.20     14.66 o
   5  -7   6       13.42        4.27     10.38 o
   6  -7   6        2.22        1.22     13.43 o
   7  -7   6        3.51      -10.38     13.43 o
   8  -7   6        1.17      -30.53     30.53 o
  -8  -6   6        1.30        5.64     13.05 o
  -7  -6   6        0.27       33.41     21.68 o
  -6  -6   6      159.49      159.22     19.39 o
  -5  -6   6      170.02      162.76     13.74 o
  -4  -6   6       64.85       60.31      6.74 o
  -3  -6   6        2.54        6.76      1.90 o
  -2  -6   6      758.87      822.84     28.67 o
  -1  -6   6     9222.10     9790.50    173.66 o
   0  -6   6       23.66       35.48      3.41 o
   1  -6   6     5948.48     6485.81    393.55 o
   2  -6   6       15.43       22.87      4.97 o
   3  -6   6       95.35      111.98     10.69 o
   4  -6   6        0.01       -4.68      7.55 o
   5  -6   6        0.79       -4.27     14.04 o
   6  -6   6        3.22       -3.66     20.15 o
   7  -6   6       17.37       37.25     19.54 o
   8  -6   6        2.51       23.20     29.92 o
  -8  -5   6       23.03       31.26     10.16 o
  -7  -5   6       56.29       62.82     12.03 o
  -6  -5   6       67.75       85.89      9.98 o
  -5  -5   6        4.68        5.92      4.46 o
  -4  -5   6      192.63      193.95      6.37 o
  -3  -5   6       23.84       20.41      2.26 o
  -2  -5   6        2.44        4.84      1.82 o
  -1  -5   6     1478.56     1439.51     41.32 o
   0  -5   6      882.26      907.29     31.12 o
   1  -5   6     6905.77     7049.69    257.69 o
   2  -5   6       90.55       96.29      7.55 o
   3  -5   6      619.81      600.72     24.76 o
   4  -5   6       10.21       12.78     18.93 o
   5  -5   6      154.12      151.44     18.32 o
   6  -5   6        0.20       18.32     13.43 o
   7  -5   6       22.85       29.92     17.10 o
   8  -5   6        0.15       -2.44     31.75 o
  -8  -4   6       14.52       20.57     11.00 o
  -7  -4   6       15.99       10.05     11.30 o
  -6  -4   6        8.89        8.88      6.56 o
  -5  -4   6      113.70      117.80     12.53 o
  -4  -4   6        7.17        9.12      2.26 o
  -3  -4   6       28.98       24.63      1.97 o
  -2  -4   6       43.57       48.20      3.02 o
  -1  -4   6      846.74      801.72     17.36 o
   0  -4   6      142.16      142.64      5.82 o
   1  -4   6     1914.91     1889.21     63.81 o
   2  -4   6       89.61       81.43      7.33 o
   3  -4   6     5481.41     5492.90    139.94 o
   4  -4   6       13.07       23.20      9.16 o
   5  -4   6      135.94      127.62     16.49 o
   6  -4   6       17.72        4.27      9.77 o
   7  -4   6       13.98        5.50     20.76 o
   8  -4   6        0.08      -11.60     19.54 o
  -8  -3   6        0.60       28.30     33.58 o
  -7  -3   6      161.27      140.64     12.87 o
  -6  -3   6       70.54       68.67      7.18 o
  -5  -3   6      284.46      322.19     12.44 o
  -4  -3   6      323.88      310.05      8.44 o
  -3  -3   6      893.14      908.36     19.33 o
  -2  -3   6        8.29       11.11      4.40 o
  -1  -3   6      108.52      127.69      5.73 o
   0  -3   6      695.64      648.05     15.27 o
   1  -3   6       95.87       81.51      8.55 o
   2  -3   6       13.97       20.29      4.86 o
   3  -3   6      131.50      132.88      9.54 o
   4  -3   6        1.74       -1.40      6.80 o
   5  -3   6      251.80      260.74     22.59 o
   6  -3   6        0.35        4.27     15.88 o
   7  -3   6       84.85       83.66     20.76 o
   8  -3   6       10.18        0.00     15.88 o
  -8  -2   6       70.05       47.51     12.93 o
  -7  -2   6      279.39      268.06     18.60 o
  -6  -2   6        1.89       20.50      9.56 o
  -5  -2   6       24.54       40.00     11.75 o
  -4  -2   6      192.62      189.41     11.59 o
  -3  -2   6      466.47      482.18      9.43 o
  -2  -2   6       74.12       71.82      2.96 o
  -1  -2   6      537.92      531.39     13.36 o
   0  -2   6      314.76      286.91      8.26 o
   1  -2   6       62.83       74.63      8.55 o
   2  -2   6      103.53      116.87      8.85 o
   3  -2   6       19.73       18.59     15.57 o
   4  -2   6        0.47        9.85      7.85 o
   5  -2   6      480.89      452.48     28.70 o
   6  -2   6        1.79        6.11     12.21 o
   7  -2   6       11.15       -0.61     18.93 o
   8  -2   6        0.15      -10.38     17.71 o
  -8  -1   6      122.09      136.00     72.97 o
  -7  -1   6      118.08       93.01     10.79 o
  -6  -1   6       64.77       65.81      8.59 o
  -5  -1   6      700.14      848.22     23.03 o
  -4  -1   6      198.08      182.46      6.45 o
  -3  -1   6       20.58       14.47      2.20 o
  -2  -1   6      133.66      143.09      3.88 o
  -1  -1   6    12267.50    11861.42    226.80 o
   0  -1   6        7.27        6.03      1.68 o
   1  -1   6      240.88      227.68     11.53 o
   2  -1   6       22.28       26.40      9.16 o
   3  -1   6      209.36      193.00     11.73 o
   4  -1   6        3.68        6.42     11.30 o
   5  -1   6        1.26        0.61     15.88 o
   6  -1   6        4.08        9.16     15.27 o
   7  -1   6       58.79       40.91     17.71 o
   8  -1   6        3.92       14.66     17.10 o
  -8   0   6        1.58        7.11     10.74 o
  -7   0   6        3.57        8.55      9.16 o
  -6   0   6      195.00      190.51     14.23 o
  -5   0   6      164.77      172.85      8.65 o
  -4   0   6      586.06      662.19     43.63 o
  -3   0   6      559.97      755.31     22.41 o
  -2   0   6       71.80       69.54      3.12 o
  -1   0   6      577.40      540.60     11.12 o
   0   0   6      591.04      567.38     14.63 o
   1   0   6     1343.15     1371.70     32.72 o
   2   0   6      139.13      129.38     10.41 o
   3   0   6      548.66      570.08     23.17 o
   4   0   6       17.74       39.08     12.21 o
   5   0   6       37.66       77.55     22.59 o
   6   0   6       18.78        8.55     10.99 o
   7   0   6        0.06        0.00     14.04 o
   8   0   6        0.56      -15.27     20.15 o
  -8   1   6       23.59        6.11     10.99 o
  -7   1   6       26.39       12.82      9.16 o
  -6   1   6        0.81       13.43     11.60 o
  -5   1   6      143.81      147.45      8.05 o
  -4   1   6      175.34      176.96      7.86 o
  -3   1   6       95.57      146.67      5.65 o
  -2   1   6      325.94      355.12     10.37 o
  -1   1   6     4007.53     3823.20    114.75 o
   0   1   6      352.24      335.88     12.23 o
   1   1   6        1.74        0.39      2.21 o
   2   1   6       25.78       26.95      2.02 o
   3   1   6      206.53      232.35     17.92 o
   4   1   6       74.80       70.14     10.09 o
   5   1   6       37.21       17.10     14.66 o
   6   1   6        0.01       14.66     12.21 o
   7   1   6        0.14       54.35     36.03 o
  -8   2   6       23.09       13.43     12.82 o
  -7   2   6        0.64       -9.77      9.77 o
  -6   2   6       40.14       43.36      9.77 o
  -5   2   6       35.92       16.48     24.94 o
  -4   2   6       38.57       42.95      5.43 o
  -3   2   6      199.78      254.87      7.28 o
  -2   2   6       22.33       20.02      2.33 o
  -1   2   6     4317.24     4057.33    154.16 o
   0   2   6        6.98       14.04      2.44 o
   1   2   6      799.78      837.67     21.83 o
   2   2   6        4.33       -2.56      4.83 o
   3   2   6      181.63      209.21     10.40 o
   4   2   6        5.02       -0.34      2.95 o
   5   2   6       43.22       49.94     11.91 o
   6   2   6       10.59       15.01      5.40 o
   7   2   6        7.05        0.00     17.10 o
  -8   3   6        0.83       62.28     21.37 o
  -6   3   6        9.60       17.10      9.77 o
  -5   3   6        0.02       -0.34      6.27 o
  -4   3   6        0.03        4.57      4.68 o
  -3   3   6       24.40       22.04      3.53 o
  -2   3   6      123.78      121.87      6.01 o
  -1   3   6      247.60      238.16     11.19 o
   0   3   6        2.40       -0.18      7.33 o
   1   3   6      281.58      254.66     40.00 o
   2   3   6       10.23        7.07      4.40 o
   3   3   6      289.11      362.57     14.16 o
   4   3   6      144.57      156.53     15.59 o
   5   3   6       10.74        8.83      5.50 o
   6   3   6        1.23        2.44     15.88 o
   7   3   6        3.98        0.00     20.15 o
  -8   4   6       74.71       67.78     18.93 o
  -7   4   6      121.31      103.81     19.54 o
  -6   4   6       25.12       29.31     10.38 o
  -5   4   6       17.68       20.11      7.19 o
  -4   4   6       52.68       44.53      5.29 o
  -3   4   6       96.54      117.53      8.37 o
  -2   4   6      172.38      165.95      6.94 o
  -1   4   6        3.94        8.75      3.03 o
   0   4   6        0.43        1.41      1.97 o
   1   4   6      687.42      671.39     25.20 o
   2   4   6       27.13       17.79      6.41 o
   3   4   6      253.07      255.99     13.79 o
   4   4   6        5.03        5.70      6.55 o
   5   4   6      538.42      514.15     33.58 o
   6   4   6       18.75       33.58     21.37 o
   7   4   6       86.55       53.13     23.20 o
  -8   5   6      152.03      153.88     23.81 o
  -7   5   6     2037.23     2098.14    113.58 o
  -6   5   6       42.83       26.87     17.71 o
  -5   5   6      234.66      232.87     17.71 o
  -4   5   6        0.00       -5.28      5.28 o
  -3   5   6      672.77      671.27     23.71 o
  -2   5   6       37.14       28.14      9.77 o
  -1   5   6      266.25      343.54     20.78 o
   0   5   6       28.55       27.40      2.18 o
   1   5   6       25.01       21.92      3.60 o
   2   5   6        0.17       13.45      7.74 o
   3   5   6      154.79      165.34     12.93 o
   4   5   6       34.44       60.76     38.65 o
   5   5   6       33.46       60.45     15.88 o
   6   5   6        1.66       -4.27     14.66 o
   7   5   6       63.73       47.63     27.48 o
  -8   6   6      209.45      178.92     23.81 o
  -7   6   6     1431.70     1540.02     81.21 o
  -6   6   6      553.22      645.44     42.74 o
  -5   6   6     3281.23     3407.69    102.70 o
  -4   6   6        4.83        1.25      4.63 o
  -3   6   6      309.66      300.74     13.84 o
  -2   6   6      366.33      374.37     16.15 o
  -1   6   6      555.71      502.22     32.06 o
   0   6   6        4.65        7.42      6.35 o
   1   6   6        9.45       10.81      2.85 o
   2   6   6        0.61       -4.84     10.09 o
   3   6   6       28.03       38.28     13.74 o
   4   6   6        2.22       -1.27      7.45 o
   5   6   6      143.72      174.03     27.48 o
   6   6   6       17.37       20.76     15.88 o
  -8   7   6       10.42      -14.04     14.04 o
  -7   7   6       36.26       28.09     13.43 o
  -6   7   6      141.17      184.41     21.37 o
  -5   7   6     3392.23     3602.38    189.30 o
  -4   7   6      353.30      354.16     13.96 o
  -3   7   6     3730.08     3708.43     73.53 o
  -2   7   6      438.52      408.66     44.27 o
  -1   7   6      523.46      484.16     33.28 o
   0   7   6        0.23       13.06     16.18 o
   1   7   6       24.20       22.30      3.94 o
   2   7   6        3.41        6.56      6.28 o
   3   7   6       75.88       74.17     10.41 o
   4   7   6        0.07        2.44     10.38 o
   5   7   6       23.06       31.14     17.71 o
   6   7   6        0.69       14.66     17.71 o
  -8   8   6       49.30       65.34     20.76 o
  -7   8   6       87.35       76.33     18.93 o
  -6   8   6        1.59       17.10     14.04 o
  -5   8   6       79.18       58.46     16.79 o
  -4   8   6      507.79      534.30     17.13 o
  -3   8   6     1809.74     1899.17    130.37 o
  -2   8   6      102.48      108.97     13.81 o
  -1   8   6     1618.93     1509.93     73.28 o
   0   8   6       20.37        5.50      7.94 o
   1   8   6       90.81       86.62      7.36 o
   2   8   6       18.18       19.87      5.25 o
   3   8   6       52.50       37.91      7.94 o
   4   8   6        0.18      -10.99     14.66 o
   5   8   6       20.69       21.98     15.27 o
   6   8   6        2.47       22.59     28.70 o
  -8   9   6        9.67        3.05     16.49 o
  -7   9   6        1.44        2.44     12.82 o
  -6   9   6        0.30       -9.77      9.77 o
  -5   9   6       40.41       35.65      8.85 o
  -4   9   6       17.65       14.43      4.08 o
  -3   9   6       26.38       22.53      3.97 o
  -2   9   6       97.14       86.71     13.43 o
  -1   9   6     2493.11     2401.62    113.58 o
   0   9   6      352.52      338.90     25.04 o
   1   9   6      316.14      334.13     32.97 o
   2   9   6       53.11       56.70      8.76 o
   3   9   6       41.89       50.16      8.35 o
   4   9   6        7.22       12.82      9.77 o
   5   9   6        0.86        4.89     16.49 o
   6   9   6        0.97      472.63     96.48 o
  -7  10   6        2.97       12.21     25.04 o
  -6  10   6        0.46      -15.88     18.93 o
  -5  10   6        8.64       18.32     15.88 o
  -4  10   6       14.35       15.26      3.17 o
  -3  10   6      132.85      100.14     20.15 o
  -2  10   6       28.83       36.03     13.43 o
  -1  10   6      218.42      211.89     21.37 o
   0  10   6       32.53       42.74     14.04 o
   1  10   6      934.97     1054.13     92.82 o
   2  10   6       37.49       31.94      5.66 o
   3  10   6      511.01      530.64     42.74 o
   4  10   6       17.77       32.36     14.66 o
   5  10   6        0.04       56.18     20.76 o
  -7  11   6        3.90       14.66     19.54 o
  -6  11   6      102.69       97.70     17.71 o
  -5  11   6       13.41       14.66     11.60 o
  -4  11   6       73.99       58.62     15.88 o
  -3  11   6       15.44       24.43     19.54 o
  -2  11   6       27.37        7.33      9.77 o
  -1  11   6       10.16       19.54     15.88 o
   0  11   6       62.50       64.12     15.27 o
   1  11   6        1.13       16.09     12.52 o
   2  11   6        0.54       -0.53      6.31 o
   3  11   6      101.22       81.82     20.15 o
   4  11   6       30.85       15.27     15.88 o
   5  11   6       86.00      377.98    103.20 o
  -7  12   6       51.07       59.84     27.48 o
  -6  12   6        0.00       40.91     19.54 o
  -5  12   6       14.78        8.55     13.43 o
  -4  12   6       45.34       47.63     15.88 o
  -3  12   6      169.45      127.01     21.37 o
  -2  12   6       56.52       67.78     20.76 o
  -1  12   6       11.89       15.27      7.77 o
   0  12   6       51.21       49.46     16.49 o
   1  12   6       98.77      105.68     13.43 o
   2  12   6        0.15        7.36      8.41 o
   3  12   6        0.24        3.66     13.43 o
   4  12   6       14.45       46.41     21.37 o
  -6  13   6       64.52       58.62     25.65 o
  -5  13   6       22.72      139.84     43.97 o
  -4  13   6        0.60       36.03     21.37 o
  -3  13   6       16.93       71.44     20.76 o
  -2  13   6       12.15       14.04     17.10 o
  -1  13   6       11.63       21.98     12.82 o
   0  13   6        4.58       -6.11     14.66 o
   1  13   6        2.23        6.96      8.41 o
   2  13   6        1.34       -0.38     10.34 o
   3  13   6        0.21       11.60     18.93 o
   4  13   6        0.01      270.51    101.37 o
  -6  14   6        2.23        0.61     15.88 o
  -5  14   6      194.22      323.64     40.91 o
  -4  14   6        1.31        7.33     15.27 o
  -3  14   6        1.39       37.86     21.37 o
  -2  14   6       24.09       24.43     23.20 o
  -1  14   6      225.08      184.41     23.81 o
   0  14   6        0.39        8.91     10.51 o
   1  14   6        4.16       12.66     11.39 o
   2  14   6        0.96       14.08     11.87 o
   3  14   6       36.34       53.74     18.93 o
  -5  15   6      128.30      105.64     31.75 o
  -4  15   6        0.63      -17.71     17.71 o
  -3  15   6      117.66      155.71     36.64 o
  -2  15   6        0.28       12.21     13.43 o
  -1  15   6        3.17        2.44     21.98 o
   0  15   6       20.43       35.87     17.10 o
   1  15   6       58.96       29.92     18.32 o
   2  15   6        6.48       34.81     23.81 o
  -4  16   6       13.48       24.43     18.32 o
  -3  16   6       70.56      121.52     29.31 o
  -2  16   6       12.59       42.13     23.20 o
  -1  16   6       87.83       80.60     26.26 o
   0  16   6        3.65       32.97     26.87 o
   1  16   6        6.03        0.61     17.10 o
  -2  17   6       20.40       44.58     23.81 o
  -1  17   6       26.87       29.31     25.04 o
   0  17   6        1.06       17.71     27.48 o
  -1 -20   7       48.84       37.25     14.66 o
   0 -20   7      444.71      501.22     44.27 o
   1 -20   7      250.55      325.10     42.13 o
   2 -20   7      354.66      492.17     50.68 o
   3 -20   7       93.71      113.58     21.98 o
  -3 -19   7        9.86       37.81     14.92 o
  -2 -19   7        0.84      -11.60     12.21 o
  -1 -19   7        2.73        3.87      9.65 o
   0 -19   7       21.83       19.74     13.36 o
   1 -19   7       40.84       45.19     16.49 o
   2 -19   7      573.47      702.23     64.73 o
   3 -19   7      122.89      163.04     28.09 o
   4 -19   7      414.18      485.45     56.79 o
  -3 -18   7        4.76      -13.68     15.27 o
  -2 -18   7        0.02       -6.38     25.65 o
  -1 -18   7       30.49       33.20     11.85 o
   0 -18   7      102.97       97.47     16.79 o
   1 -18   7       62.00       40.30     12.82 o
   2 -18   7      247.34      257.91     16.69 o
   3 -18   7      261.92      279.06     33.58 o
   4 -18   7      272.29      279.67     35.42 o
  -4 -17   7       25.01       27.83     14.35 o
  -3 -17   7       19.09        4.08     12.52 o
  -2 -17   7      110.30      113.97     21.68 o
  -1 -17   7      111.06      124.79     14.96 o
   0 -17   7       16.92       19.80      7.90 o
   1 -17   7        0.94        7.94      7.77 o
   2 -17   7       14.13       26.88      8.14 o
   3 -17   7       17.97       38.69      9.43 o
   4 -17   7      333.95      355.15     25.52 o
   5 -17   7       94.08       78.77     20.76 o
  -5 -16   7      507.56      740.70     65.95 o
  -4 -16   7      595.04      697.06     41.53 o
  -3 -16   7       20.36       22.37     10.66 o
  -2 -16   7        2.04        3.84      6.87 o
  -1 -16   7      220.16      236.99     16.77 o
   0 -16   7       14.24        1.83     12.21 o
   1 -16   7        2.49       15.59     30.53 o
   2 -16   7       14.60       11.32      7.04 o
   3 -16   7        0.07        9.28      8.47 o
   4 -16   7       59.33       81.82     25.04 o
   5 -16   7       21.54       12.21     21.98 o
   6 -16   7       87.38       74.50     20.76 o
  -5 -15   7      443.82      477.52     53.74 o
  -4 -15   7     2119.70     2364.96    206.39 o
  -3 -15   7      988.02      957.03     33.42 o
  -2 -15   7     2233.99     2226.63    104.41 o
  -1 -15   7       14.91       18.04      7.39 o
   0 -15   7      339.81      366.38     43.66 o
   1 -15   7      111.60      110.14      9.10 o
   2 -15   7      143.69      174.29     13.12 o
   3 -15   7        0.10        6.78      7.93 o
   4 -15   7       19.16       -4.89     15.27 o
   5 -15   7        2.99      -10.99     15.27 o
   6 -15   7       76.41       43.97     18.32 o
  -6 -14   7        0.29       45.80     25.65 o
  -5 -14   7        2.38       10.99     18.32 o
  -4 -14   7      219.71      210.03     22.30 o
  -3 -14   7     1759.06     1914.97     54.16 o
  -2 -14   7     4298.90     4551.30    136.82 o
  -1 -14   7     4335.77     4531.56    222.09 o
   0 -14   7     3879.10     4101.46     95.52 o
   1 -14   7      129.16      123.01     15.48 o
   2 -14   7      109.07      114.94     13.74 o
   3 -14   7      110.47       92.21     12.82 o
   4 -14   7       12.87       15.27     10.99 o
   5 -14   7       15.67        5.50     12.21 o
   6 -14   7        5.59       10.38     21.37 o
  -6 -13   7        0.37        0.00     23.81 o
  -5 -13   7        3.44       -4.58     11.15 o
  -4 -13   7       72.54       60.23      7.34 o
  -3 -13   7       58.23       55.85      5.50 o
  -2 -13   7      430.62      408.03     15.44 o
  -1 -13   7     1269.60     1254.42     81.36 o
   0 -13   7     9722.17    10227.84    291.82 o
   1 -13   7     3937.08     4121.76     97.66 o
   2 -13   7     3271.03     3453.46     96.50 o
   3 -13   7      156.65      150.83     15.88 o
   4 -13   7      422.41      454.31     31.14 o
   5 -13   7        1.79        2.44     13.43 o
   6 -13   7       26.89       15.27     14.66 o
   7 -13   7       18.18        2.44     21.98 o
  -6 -12   7        0.18       78.77     38.47 o
  -5 -12   7        0.02       -0.58      9.35 o
  -4 -12   7       29.11       33.28      6.70 o
  -3 -12   7        4.58        6.55      4.12 o
  -2 -12   7        3.65       13.46      5.29 o
  -1 -12   7       48.35       52.32      6.35 o
   0 -12   7      936.19      971.58     48.49 o
   1 -12   7     4150.55     4213.17    100.99 o
   2 -12   7    10385.75    10838.35    385.31 o
   3 -12   7     4584.55     4783.71    171.59 o
   4 -12   7     2293.34     2379.64    111.14 o
   5 -12   7       86.39       62.90     16.49 o
   6 -12   7       78.71       65.95     22.59 o
   7 -12   7        4.94       51.90     28.09 o
  -6 -11   7        0.30       -1.83     15.88 o
  -5 -11   7        2.81        6.95      4.32 o
  -4 -11   7        3.04        1.34      4.20 o
  -3 -11   7       15.29       16.33      4.10 o
  -2 -11   7       11.32       31.09      5.00 o
  -1 -11   7        9.05       13.54     30.44 o
   0 -11   7      253.27      276.62     10.68 o
   1 -11   7        9.09       17.67      5.60 o
   2 -11   7     2130.61     2074.52     79.08 o
   3 -11   7     1985.65     1977.23     81.82 o
   4 -11   7     9570.80     9829.99    351.11 o
   5 -11   7     2225.10     2470.01    112.36 o
   6 -11   7      914.84      861.60     54.35 o
   7 -11   7      240.63      258.91     42.13 o
  -7 -10   7       11.85        0.00     14.66 o
  -6 -10   7       50.63       30.50     19.85 o
  -5 -10   7        2.76        8.33      4.34 o
  -4 -10   7        3.16       21.28      7.23 o
  -3 -10   7      164.25      151.24      6.33 o
  -2 -10   7        7.64        5.04      2.92 o
  -1 -10   7       29.76       48.24      4.15 o
   0 -10   7      141.24      165.29      7.26 o
   1 -10   7       13.23       20.69      4.80 o
   2 -10   7      163.58      159.19     10.26 o
   3 -10   7      114.19      105.51      9.65 o
   4 -10   7      395.74      348.06     28.09 o
   5 -10   7     1851.07     1878.92     85.49 o
   6 -10   7     3652.23     3886.69    150.22 o
   7 -10   7      695.81      704.67     58.01 o
  -7  -9   7      216.78      188.08     25.65 o
  -6  -9   7      659.89      611.43     26.85 o
  -5  -9   7        2.28        7.09     11.88 o
  -4  -9   7      338.44      343.07     14.24 o
  -3  -9   7      212.75      217.98     19.57 o
  -2  -9   7      180.10      207.37     11.03 o
  -1  -9   7       54.25       68.13      3.83 o
   0  -9   7      175.01      169.83      7.13 o
   1  -9   7      254.62      280.97     12.07 o
   2  -9   7        9.99       40.42    127.93 o
   3  -9   7        5.07       44.88     42.74 o
   4  -9   7       29.64       19.54      8.55 o
   5  -9   7        3.10        4.89     17.10 o
   6  -9   7      797.50      803.59     50.07 o
   7  -9   7      621.89      589.87     54.96 o
  -8  -8   7        3.87       10.38     17.10 o
  -7  -8   7       36.59       14.10     11.91 o
  -6  -8   7       22.00       17.88      9.77 o
  -5  -8   7      866.66      878.06     21.80 o
  -4  -8   7     1094.65     1120.70     23.77 o
  -3  -8   7      572.85      544.45     14.45 o
  -2  -8   7     1870.29     1947.05     41.99 o
  -1  -8   7        4.63        3.75      1.78 o
   0  -8   7      343.05      302.46     10.27 o
   1  -8   7      114.18      130.44      8.35 o
   2  -8   7      376.30      365.81     36.64 o
   3  -8   7        3.00        1.24      7.55 o
   4  -8   7      184.73      175.25     16.49 o
   5  -8   7       37.65       57.40     15.88 o
   6  -8   7        0.03       -2.44     10.38 o
   7  -8   7      191.79      156.32     25.04 o
  -8  -7   7        0.53       17.71     21.37 o
  -7  -7   7       25.00       19.70      9.98 o
  -6  -7   7       94.49      107.41     13.95 o
  -5  -7   7       86.64       88.74      6.87 o
  -4  -7   7      155.67      148.10      7.12 o
  -3  -7   7     1183.26     1267.51     24.94 o
  -2  -7   7     4162.21     4345.75    136.67 o
  -1  -7   7      204.23      236.88      9.60 o
   0  -7   7      162.05      182.57     14.10 o
   1  -7   7       14.64        6.51      4.52 o
   2  -7   7        9.03        8.84      3.97 o
   3  -7   7       46.87       54.88     10.99 o
   4  -7   7       87.90       80.60     14.66 o
   5  -7   7        2.86        6.11     16.49 o
   6  -7   7        7.72      -15.88     15.88 o
   7  -7   7       17.37       14.66     16.49 o
  -8  -6   7        9.47        0.00     14.66 o
  -7  -6   7        0.31       20.55     10.95 o
  -6  -6   7      158.37      166.77     14.52 o
  -5  -6   7      237.39      240.41     10.32 o
  -4  -6   7       47.92       40.09      3.66 o
  -3  -6   7      320.00      309.87      6.90 o
  -2  -6   7      216.31      248.20      8.72 o
  -1  -6   7     7113.78     7187.06    198.53 o
   0  -6   7     9503.39    10301.33    354.22 o
   1  -6   7     1059.95     1170.16     61.37 o
   2  -6   7      894.14      914.16     36.33 o
   3  -6   7       52.29       70.64     23.51 o
   4  -6   7      266.94      268.07     21.98 o
   5  -6   7        0.15        4.27     10.38 o
   6  -6   7       51.15       67.78     15.88 o
   7  -6   7       12.59        7.94     29.31 o
  -8  -5   7       16.91        3.17     11.44 o
  -7  -5   7        5.67       21.50     12.91 o
  -6  -5   7      111.57      110.93      9.40 o
  -5  -5   7       45.54       49.84      5.17 o
  -4  -5   7       70.25       64.17      4.09 o
  -3  -5   7      206.59      209.13      5.38 o
  -2  -5   7      136.31      169.42      9.49 o
  -1  -5   7        1.97        6.82      3.85 o
   0  -5   7     5565.56     5471.31    110.60 o
   1  -5   7     4172.00     4123.20    185.63 o
   2  -5   7     5651.26     5968.24    270.51 o
   3  -5   7     1158.70     1176.24     62.59 o
   4  -5   7      236.84      248.53     18.32 o
   5  -5   7       13.42       21.98     12.21 o
   6  -5   7       10.58       37.86     20.15 o
   7  -5   7       15.31        3.05     18.93 o
   8  -5   7       15.75      -15.88     17.10 o
  -8  -4   7       51.86       56.50     11.93 o
  -7  -4   7       51.44       52.28      9.54 o
  -6  -4   7      127.04      147.14     22.90 o
  -5  -4   7        3.94        6.11      5.04 o
  -4  -4   7       78.46       75.68      4.69 o
  -3  -4   7       82.57       83.99      6.43 o
  -2  -4   7        2.69        3.53      2.47 o
  -1  -4   7      338.93      354.27      7.77 o
   0  -4   7     4146.00     4199.18     74.56 o
   1  -4   7      303.68      320.77     12.16 o
   2  -4   7     2569.62     2494.57    111.75 o
   3  -4   7     1285.94     1383.64    103.50 o
   4  -4   7     3025.96     2996.38    113.58 o
   5  -4   7      430.52      432.94     29.31 o
   6  -4   7      119.37      142.28     21.37 o
   7  -4   7       62.93       53.74     23.81 o
   8  -4   7       10.56       -5.50     17.10 o
  -8  -3   7      151.70      161.62     15.76 o
  -7  -3   7        3.19       -5.13      7.11 o
  -6  -3   7      283.11      300.42     18.71 o
  -5  -3   7       83.55       83.63      5.53 o
  -4  -3   7      151.29      154.09      5.70 o
  -3  -3   7      738.75      719.74     11.99 o
  -2  -3   7      115.95      111.47      3.40 o
  -1  -3   7      418.97      392.25     10.70 o
   0  -3   7      168.50      161.28      5.71 o
   1  -3   7      149.05      145.86      7.47 o
   2  -3   7      128.17      117.19      8.84 o
   3  -3   7      104.72      107.31     10.38 o
   4  -3   7      896.15      934.27     48.24 o
   5  -3   7      316.25      282.72     22.59 o
   6  -3   7      352.81      336.46     31.75 o
   7  -3   7       70.46       48.24     18.32 o
   8  -3   7       11.21       19.54     25.65 o
  -8  -2   7       59.55       40.08     10.52 o
  -7  -2   7       65.55       74.41     11.73 o
  -6  -2   7      311.44      303.69     14.71 o
  -5  -2   7        7.70       13.28      4.11 o
  -4  -2   7      104.68       96.99      4.51 o
  -3  -2   7      732.37      720.60     12.66 o
  -2  -2   7      413.03      460.17     10.60 o
  -1  -2   7       24.47       23.50      1.89 o
   0  -2   7     2103.54     2001.67     42.92 o
   1  -2   7       47.10       45.03      3.93 o
   2  -2   7        0.28        0.31      3.89 o
   3  -2   7       18.56       28.57      6.31 o
   4  -2   7        2.48       12.21     12.82 o
   5  -2   7      218.03      220.44     23.20 o
   6  -2   7      713.57      740.70     48.85 o
   7  -2   7      138.10      131.90     25.65 o
  -8  -1   7       16.31        3.19     12.60 o
  -7  -1   7      134.40      104.26     10.57 o
  -6  -1   7      357.90      398.13     16.29 o
  -5  -1   7      242.02      236.45     10.25 o
  -4  -1   7     2931.94     3334.74     90.56 o
  -3  -1   7        9.82       12.37      2.11 o
  -2  -1   7       22.34       19.05      2.48 o
  -1  -1   7        1.98        2.48      1.90 o
   0  -1   7     1615.75     1622.42     31.14 o
   1  -1   7      133.57      134.78      5.85 o
   2  -1   7       77.07       72.79     21.68 o
   3  -1   7        3.35       11.91      6.48 o
   4  -1   7       35.32       23.20      8.55 o
   5  -1   7        1.90        0.61     10.99 o
   6  -1   7       29.39        8.55     18.93 o
   7  -1   7       60.43       41.52     17.71 o
  -8   0   7       26.48       43.46     15.40 o
  -7   0   7       35.41       27.33      8.51 o
  -6   0   7       28.37       22.96      6.87 o
  -5   0   7      570.76      570.13     17.96 o
  -4   0   7     1386.72     1487.46     33.58 o
  -3   0   7     1587.50     1673.26     44.33 o
  -2   0   7     2731.10     2902.14     90.29 o
  -1   0   7      255.70      236.72     13.04 o
   0   0   7      249.78      245.37      7.32 o
   1   0   7      115.76      123.98      5.54 o
   2   0   7      196.44      167.67     12.87 o
   3   0   7        1.05       13.74      6.91 o
   4   0   7      316.65      301.65     24.43 o
   5   0   7        1.51        3.05     12.21 o
   6   0   7       66.70      100.14     18.32 o
   7   0   7       13.92       27.48     15.88 o
  -8   1   7       25.04       33.58     13.43 o
  -7   1   7        1.16        6.11     10.38 o
  -6   1   7        1.17        0.00      6.72 o
  -5   1   7        0.45        9.28      5.38 o
  -4   1   7        5.64       13.34      3.88 o
  -3   1   7      540.27      629.02     18.13 o
  -2   1   7     3459.21     3942.54    113.91 o
  -1   1   7     2454.78     2502.35     69.11 o
   0   1   7     3482.47     3410.90     73.14 o
   1   1   7       53.83       46.46      3.74 o
   2   1   7      343.01      353.77     15.07 o
   3   1   7        6.68        3.45      8.44 o
   4   1   7        0.28       -5.13      6.43 o
   5   1   7       17.07       31.75     12.82 o
   6   1   7      146.22      134.95     20.15 o
   7   1   7        0.20       -5.50     22.59 o
  -8   2   7       50.30       21.98     17.71 o
  -7   2   7        1.22       18.93     14.04 o
  -6   2   7        0.34        6.72      9.16 o
  -5   2   7       21.20       24.43      6.44 o
  -4   2   7        1.21       -0.43      3.01 o
  -3   2   7      143.05      139.59      4.94 o
  -2   2   7      602.07      626.84     18.84 o
  -1   2   7     1828.77     1891.84     89.55 o
   0   2   7     3653.77     4016.82    134.70 o
   1   2   7     1694.60     1772.74     49.21 o
   2   2   7       37.23       61.09      5.69 o
   3   2   7        0.29        1.56      4.24 o
   4   2   7      145.62      141.75      7.56 o
   5   2   7       34.80       46.91     19.85 o
   6   2   7        3.73       31.75     17.10 o
   7   2   7        6.70       24.43     21.98 o
  -8   3   7       88.22       65.95     18.93 o
  -7   3   7        0.98       -9.16      9.77 o
  -6   3   7      147.60      123.35     17.10 o
  -5   3   7       27.10       20.70      4.48 o
  -4   3   7       55.77       59.28      5.50 o
  -3   3   7       36.19       40.71      4.31 o
  -2   3   7      617.16      668.91     22.66 o
  -1   3   7       62.47       61.62      3.11 o
   0   3   7       12.73       12.35      2.62 o
   1   3   7      918.43      999.85     35.06 o
   2   3   7     4741.33     4864.88    105.44 o
   3   3   7      294.52      319.77     16.49 o
   4   3   7      461.08      457.16     23.27 o
   5   3   7       89.92       87.32     17.10 o
   6   3   7       28.09       44.58     20.76 o
   7   3   7       14.66       -3.66     17.71 o
  -8   4   7      107.00      108.08     20.15 o
  -7   4   7      168.24      167.31     20.15 o
  -6   4   7        1.82        0.00      8.55 o
  -5   4   7      114.27       85.61     13.13 o
  -4   4   7      152.15      170.45      7.51 o
  -3   4   7      214.14      222.68      8.52 o
  -2   4   7       19.10       19.21      4.32 o
  -1   4   7      119.42      117.18      5.69 o
   0   4   7       82.87       83.03      9.28 o
   1   4   7       25.79       25.85      6.16 o
   2   4   7      110.12      139.50     31.14 o
   3   4   7      330.82      361.59     18.34 o
   4   4   7      177.91      149.05     22.90 o
   5   4   7       64.22       55.57     15.27 o
   6   4   7       86.83       73.89     28.70 o
   7   4   7       15.54        1.22     24.43 o
  -8   5   7       42.27       62.90     25.04 o
  -7   5   7       65.06       75.72     17.10 o
  -6   5   7     1175.71     1318.36     63.51 o
  -5   5   7      263.83      263.47     15.96 o
  -4   5   7       21.45       22.16      3.25 o
  -3   5   7      120.46      116.86      8.73 o
  -2   5   7     1372.59     1387.18     41.44 o
  -1   5   7        0.03        0.04      2.74 o
   0   5   7      163.83      140.19      4.53 o
   1   5   7       45.69       49.74      7.74 o
   2   5   7       98.74      100.14     11.60 o
   3   5   7        4.48       28.09      9.77 o
   4   5   7       22.86       10.01     11.30 o
   5   5   7       19.31       41.52     18.32 o
   6   5   7      115.91      136.17     23.20 o
  -8   6   7       79.10       90.98     20.76 o
  -7   6   7      309.74      368.21     29.92 o
  -6   6   7        6.12        5.50      9.77 o
  -5   6   7       57.34       64.20      9.90 o
  -4   6   7      489.86      520.78     41.00 o
  -3   6   7       10.46        9.60      4.14 o
  -2   6   7      359.31      336.93     14.95 o
  -1   6   7       13.83       11.91      2.64 o
   0   6   7        0.70        1.58      3.36 o
   1   6   7        0.19       -0.56      1.65 o
   2   6   7      227.63      237.31     18.32 o
   3   6   7        0.00       15.83     12.52 o
   4   6   7        6.11        5.50     14.04 o
   5   6   7       47.90       33.58     21.98 o
   6   6   7        0.89       21.98     18.93 o
  -8   7   7       27.96       88.54     36.64 o
  -7   7   7      366.24      419.51     34.20 o
  -6   7   7      206.15      194.79     21.37 o
  -5   7   7      779.11      771.45     47.59 o
  -4   7   7      461.68      467.88     27.17 o
  -3   7   7      188.74      173.00     12.82 o
  -2   7   7      611.33      592.33     26.07 o
  -1   7   7       16.08       28.43      7.04 o
   0   7   7        9.71       20.06      5.92 o
   1   7   7       14.50       10.54      3.49 o
   2   7   7      114.33      130.22     11.39 o
   3   7   7        1.31       -2.26      7.11 o
   4   7   7       55.11       73.28     14.04 o
   5   7   7        6.37       31.75     20.76 o
   6   7   7        0.09      166.09     48.85 o
  -8   8   7       79.40       48.85     19.54 o
  -7   8   7        2.68        4.27     14.04 o
  -6   8   7       16.46       -3.66     11.60 o
  -5   8   7      403.85      409.82     43.77 o
  -4   8   7       75.29       71.58     10.97 o
  -3   8   7     1856.05     2004.71     87.93 o
  -2   8   7       34.27       22.59      9.16 o
  -1   8   7       58.07       66.56     12.21 o
   0   8   7       20.74       26.19      5.42 o
   1   8   7       10.73       18.80      7.16 o
   2   8   7       49.21       69.41      9.94 o
   3   8   7        7.24       -3.14     10.99 o
   4   8   7        0.75       10.99     14.04 o
   5   8   7        0.04       20.76     19.54 o
   6   8   7        0.02        9.77     17.10 o
  -7   9   7        0.65        1.22     19.54 o
  -6   9   7        7.65       20.15     20.15 o
  -5   9   7        4.01       -3.05     12.82 o
  -4   9   7      146.50      148.21     12.62 o
  -3   9   7      248.91      246.70     23.81 o
  -2   9   7      142.27      123.96     18.93 o
  -1   9   7      862.58      778.56     43.97 o
   0   9   7     1055.20     1044.19     71.14 o
   1   9   7      168.26      177.61     25.65 o
   2   9   7       35.00       31.78      7.77 o
   3   9   7        7.35        7.94     16.49 o
   4   9   7        9.79       55.57     21.98 o
   5   9   7        3.04      -14.66     21.98 o
  -7  10   7       15.32       18.32     16.49 o
  -6  10   7       29.60       23.81     22.59 o
  -5  10   7        2.22       -9.16     20.76 o
  -4  10   7      166.87      144.72     18.32 o
  -3  10   7       19.40       31.14     15.88 o
  -2  10   7      151.71      163.04     19.54 o
  -1  10   7      316.72      275.40     25.65 o
   0  10   7       28.92       40.25      7.10 o
   1  10   7      462.92      548.95     39.39 o
   2  10   7      138.53      162.39     16.18 o
   3  10   7      128.82       94.04     17.10 o
   4  10   7        6.83      -13.43     21.98 o
   5  10   7       11.68       11.60     18.32 o
  -7  11   7        4.52       28.70     18.93 o
  -6  11   7        0.13       -9.77     15.88 o
  -5  11   7       42.70       66.56     15.88 o
  -4  11   7       83.84       76.94     17.71 o
  -3  11   7       33.35       33.58     12.82 o
  -2  11   7        2.97       46.41     18.93 o
  -1  11   7        9.00        2.44      7.94 o
   0  11   7       50.23       45.36     12.82 o
   1  11   7      129.35      136.84     11.15 o
   2  11   7       37.46       42.23     14.04 o
   3  11   7      112.10      118.46     27.48 o
   4  11   7       47.96       68.39     19.54 o
  -6  12   7       13.44       12.21     15.27 o
  -5  12   7       22.71       51.90     20.76 o
  -4  12   7       20.55       20.76     14.66 o
  -3  12   7        2.63        0.61     10.99 o
  -2  12   7      192.70      189.30     20.15 o
  -1  12   7       12.80        5.35     10.61 o
   0  12   7      109.46      101.67     34.50 o
   1  12   7        3.66       -2.04      8.24 o
   2  12   7        0.18       81.93    114.19 o
   3  12   7      101.20       97.70     23.81 o
   4  12   7       12.00       49.46     25.65 o
  -6  13   7       16.54       14.04     17.10 o
  -5  13   7        0.04       12.82     17.71 o
  -4  13   7       17.45       21.98     14.66 o
  -3  13   7        0.03       43.36     26.26 o
  -2  13   7        1.45      -10.38     15.88 o
  -1  13   7        0.02       13.43     14.04 o
   0  13   7        8.94       68.38     96.79 o
   1  13   7        0.06        6.58     14.66 o
   2  13   7       23.61       33.58     15.88 o
   3  13   7        6.94       52.51     39.69 o
  -5  14   7        8.54       29.31     18.93 o
  -4  14   7       70.38       48.85     21.98 o
  -3  14   7       36.51       -7.33     21.37 o
  -2  14   7       11.02       14.66     15.27 o
  -1  14   7       13.99      -13.43     17.71 o
   0  14   7       39.11       26.87     18.93 o
   1  14   7        0.40        2.44     18.32 o
   2  14   7       48.75       40.30     21.98 o
  -4  15   7       78.30      126.40     31.75 o
  -3  15   7        1.29       31.75     32.97 o
  -2  15   7        0.94       69.61     29.31 o
  -1  15   7       22.44       81.82     21.37 o
   0  15   7        0.69        0.00     19.54 o
   1  15   7        6.92       19.54     15.88 o
   2  15   7        0.32       61.06     25.04 o
  -3  16   7        2.54       23.81     26.87 o
  -2  16   7      222.03      277.23     42.74 o
  -1  16   7       30.40       40.91     19.54 o
   0  16   7       13.14       19.56     12.17 o
  -1 -20   8       87.93      106.86     23.20 o
   0 -20   8       25.55       57.57     19.05 o
   1 -20   8       41.93       51.29     15.27 o
   2 -20   8       38.77       69.61     22.59 o
   3 -20   8        6.51       70.83     36.03 o
  -3 -19   8        1.11       34.23     18.29 o
  -2 -19   8        0.94        7.33     15.27 o
  -1 -19   8       13.21       21.37     19.54 o
   0 -19   8        0.33       12.21     24.73 o
   1 -19   8      118.49      116.63     23.20 o
   2 -19   8        6.71       13.43     13.43 o
   3 -19   8       38.26       48.24     19.54 o
   4 -19   8        4.95        1.83     15.27 o
  -3 -18   8        0.94       -0.59     12.61 o
  -2 -18   8       10.76       -0.61     12.21 o
  -1 -18   8        8.42        7.87     12.52 o
   0 -18   8        1.06       13.94      9.71 o
   1 -18   8       41.92       45.57     10.52 o
   2 -18   8        7.37        3.74      6.44 o
   3 -18   8       39.75       34.04      8.79 o
   4 -18   8       31.16       21.98     20.76 o
  -4 -17   8       52.10       61.67     27.78 o
  -3 -17   8        0.06        0.60     11.35 o
  -2 -17   8       14.39       23.22     10.34 o
  -1 -17   8        1.92        8.46     11.44 o
   0 -17   8        4.93       -0.66      8.24 o
   1 -17   8        1.52        2.19      9.24 o
   2 -17   8      119.83      140.43     12.52 o
   3 -17   8      112.45      121.01     13.50 o
   4 -17   8       80.15       79.00     34.20 o
   5 -17   8       68.89       64.12     28.70 o
  -5 -16   8        7.91       33.43     19.05 o
  -4 -16   8       22.14       28.10     20.76 o
  -3 -16   8       11.88        4.50     12.43 o
  -2 -16   8       86.59       93.01     21.68 o
  -1 -16   8       29.01       37.54      9.88 o
   0 -16   8       19.67        9.36      7.98 o
   1 -16   8        3.03       15.50     17.40 o
   2 -16   8      290.06      339.15     19.43 o
   3 -16   8        1.44        6.72      8.64 o
   4 -16   8        6.69        3.05     17.71 o
   5 -16   8       23.90       67.17     18.32 o
  -5 -15   8      160.12      220.96     75.72 o
  -4 -15   8       62.39       43.77     12.32 o
  -3 -15   8       18.13       26.46     43.66 o
  -2 -15   8      238.51      271.99     25.04 o
  -1 -15   8       50.36       42.69      9.05 o
   0 -15   8        3.67       26.10     13.42 o
   1 -15   8        3.22       -2.69      8.12 o
   2 -15   8       32.20       49.91      8.96 o
   3 -15   8       11.50        4.45      8.78 o
   4 -15   8       11.24       12.82     14.66 o
   5 -15   8        6.20        9.77     18.93 o
   6 -15   8        1.42       -1.22     31.14 o
  -6 -14   8        1.29      159.38     45.80 o
  -5 -14   8       39.38       96.75     39.39 o
  -4 -14   8       14.71       29.94     16.21 o
  -3 -14   8      337.18      334.71     15.54 o
  -2 -14   8      437.06      434.18     22.59 o
  -1 -14   8      228.47      214.48     10.73 o
   0 -14   8       31.58       23.20      5.67 o
   1 -14   8        2.35        1.30      7.65 o
   2 -14   8      255.81      282.38     16.52 o
   3 -14   8       64.08       79.38     16.49 o
   4 -14   8        8.05       -2.44      9.16 o
   5 -14   8        2.20      -15.27     17.10 o
   6 -14   8        0.03       -9.77     20.15 o
  -6 -13   8        0.36       29.92     25.04 o
  -5 -13   8       15.35       17.27     12.09 o
  -4 -13   8       60.84       54.71      6.78 o
  -3 -13   8      119.95      115.88     11.19 o
  -2 -13   8      110.87      125.35      7.87 o
  -1 -13   8      690.36      682.45     25.85 o
   0 -13   8      648.68      680.77     21.55 o
   1 -13   8      214.07      224.13     11.24 o
   2 -13   8     1341.21     1340.45     36.86 o
   3 -13   8       36.88       39.08     17.71 o
   4 -13   8        0.00       10.38      9.77 o
   5 -13   8       22.11       54.96     24.43 o
   6 -13   8        5.95        9.16     14.66 o
  -6 -12   8       33.68       41.52     23.20 o
  -5 -12   8       14.03       27.40     13.64 o
  -4 -12   8       46.03       52.09     12.13 o
  -3 -12   8       29.88       32.32      4.63 o
  -2 -12   8      154.96      140.15     14.99 o
  -1 -12   8       31.56       32.93      4.33 o
   0 -12   8      149.28      122.75      7.03 o
   1 -12   8      428.82      450.62     15.14 o
   2 -12   8       16.80       24.21      6.20 o
   3 -12   8      264.74      245.47     21.98 o
   4 -12   8        8.25       15.27     12.21 o
   5 -12   8       55.61        9.16     17.10 o
   6 -12   8        0.02       -0.61     13.43 o
   7 -12   8       10.37       28.09     18.32 o
  -6 -11   8       15.33       53.74     32.36 o
  -5 -11   8        3.25        3.60      3.92 o
  -4 -11   8        3.16       47.95     53.68 o
  -3 -11   8       21.72       22.30      2.94 o
  -2 -11   8        5.37       11.57      8.99 o
  -1 -11   8        3.67       13.04      3.61 o
   0 -11   8        0.17        6.56      3.67 o
   1 -11   8      312.84      339.21     11.89 o
   2 -11   8      787.68      824.01     57.09 o
   3 -11   8      166.70      152.66     13.43 o
   5 -11   8      179.59      144.72     17.71 o
   6 -11   8        3.73       24.43     36.03 o
   7 -11   8       77.97       64.73     23.81 o
  -7 -10   8        4.41        1.83     13.43 o
  -6 -10   8        2.34        1.83      9.94 o
  -5 -10   8       86.63       90.19      7.38 o
  -4 -10   8       81.54       93.17      5.69 o
  -3 -10   8       19.34       15.53      3.78 o
  -2 -10   8       90.90       90.62      7.36 o
  -1 -10   8        3.82        4.80      2.28 o
   0 -10   8        0.87        8.18      4.89 o
   1 -10   8       15.16       25.34      4.69 o
   2 -10   8      535.22      505.46     21.21 o
   3 -10   8       79.36       78.07     10.08 o
   4 -10   8      461.62      466.52     30.53 o
   5 -10   8       18.92       31.75     14.66 o
   6 -10   8       66.93       70.22     23.81 o
   7 -10   8       77.15      109.30     27.48 o
  -7  -9   8        1.83        8.55     15.88 o
  -6  -9   8       66.09       49.28      8.13 o
  -5  -9   8       51.66       65.51      6.22 o
  -4  -9   8       32.63       39.55      4.38 o
  -3  -9   8        0.37        6.12      5.78 o
  -2  -9   8      495.26      500.27     13.60 o
  -1  -9   8        0.73        1.51      2.20 o
   0  -9   8      205.86      204.85      8.45 o
   1  -9   8       17.28       33.24     10.38 o
   2  -9   8     1261.29     1214.25     74.19 o
   3  -9   8        5.85        3.71      5.99 o
   4  -9   8        2.12        1.83      9.77 o
   5  -9   8       29.29       36.64     11.60 o
   6  -9   8      374.56      389.58     31.75 o
   7  -9   8        3.74        8.55     17.10 o
  -8  -8   8        2.38        9.77     20.15 o
  -7  -8   8       42.08       -0.61     14.66 o
  -6  -8   8      128.06      127.38     16.79 o
  -5  -8   8        8.45       10.52      3.90 o
  -4  -8   8      772.91      793.71     16.94 o
  -3  -8   8       14.00       17.68      8.44 o
  -2  -8   8       10.82       14.65      2.08 o
  -1  -8   8       12.56       12.95      3.17 o
   0  -8   8     1267.44     1495.74     58.22 o
   1  -8   8      184.48      196.73    130.98 o
   2  -8   8      100.63      128.20    117.55 o
   3  -8   8        2.13        5.79      7.63 o
   4  -8   8        4.80        1.22      8.55 o
   5  -8   8        0.20       20.15     14.66 o
   6  -8   8      103.69      114.19     24.43 o
   7  -8   8        2.10       17.10     18.32 o
  -8  -7   8        0.41       10.38     14.66 o
  -7  -7   8        2.67      -13.43     13.43 o
  -6  -7   8      186.44      188.76     33.58 o
  -5  -7   8      250.66      251.42      9.91 o
  -4  -7   8        7.29       10.29      3.61 o
  -3  -7   8      121.30      138.61      4.22 o
  -2  -7   8     3116.51     3417.93    234.27 o
  -1  -7   8        0.48       -1.19      2.03 o
   0  -7   8      710.09      813.38     21.94 o
   1  -7   8       21.12       16.14      5.19 o
   2  -7   8       93.17      103.37     19.85 o
   3  -7   8        2.78       11.43      7.33 o
   4  -7   8       75.03       67.17     16.49 o
   5  -7   8        0.87       51.29     18.93 o
   6  -7   8      221.14      215.55     24.43 o
   7  -7   8        1.08       70.22     33.58 o
  -8  -6   8        0.31      -14.66     14.66 o
  -7  -6   8        1.54       11.84      8.29 o
  -6  -6   8       51.91       56.76      9.92 o
  -5  -6   8       22.60       22.63      4.32 o
  -4  -6   8        6.31       11.57      4.14 o
  -3  -6   8       13.19       14.69      1.76 o
  -2  -6   8      308.94      314.46     14.98 o
  -1  -6   8      510.51      504.29     10.72 o
   0  -6   8     2839.27     3151.63     92.41 o
   1  -6   8      100.45       94.32     13.13 o
   2  -6   8        0.01        3.18      3.95 o
   3  -6   8       71.12       57.13      7.98 o
   4  -6   8       56.17       61.06     15.27 o
   5  -6   8       38.46       32.36     13.43 o
   6  -6   8        4.25       76.33     20.76 o
   7  -6   8        0.03       35.42     21.98 o
  -8  -5   8        0.48      -14.66     20.76 o
  -7  -5   8        4.20       -1.98      7.00 o
  -6  -5   8       15.39       25.79      7.81 o
  -5  -5   8       15.16       15.03      3.48 o
  -4  -5   8        3.59        6.91      4.13 o
  -3  -5   8      119.64      130.33      6.01 o
  -2  -5   8     1118.20     1097.46     37.45 o
  -1  -5   8      518.32      563.17     15.82 o
   0  -5   8     1251.63     1374.78     28.22 o
   1  -5   8      352.79      343.17     24.12 o
   2  -5   8     4675.21     5057.40    301.96 o
   3  -5   8      112.99      117.95     19.54 o
   4  -5   8        7.65       13.43      9.16 o
   5  -5   8        0.58       -3.66      8.55 o
   6  -5   8       39.04       39.08     14.04 o
   7  -5   8        6.90       14.66     24.43 o
  -8  -4   8       45.98       81.82     26.87 o
  -7  -4   8        1.04       12.04     17.10 o
  -6  -4   8       69.04       69.66      7.71 o
  -5  -4   8       18.92       14.36      7.85 o
  -4  -4   8       12.93       20.98      2.94 o
  -3  -4   8      148.52      153.36      7.01 o
  -2  -4   8       43.33       34.17      3.11 o
  -1  -4   8      430.75      440.55     10.89 o
   0  -4   8       39.42       35.94      3.62 o
   1  -4   8      288.60      274.86     39.39 o
   2  -4   8     2413.19     2477.32    106.86 o
   3  -4   8      554.13      566.25     23.10 o
   4  -4   8     1448.94     1493.61     68.39 o
   5  -4   8       31.35       54.35     16.49 o
   6  -4   8      115.61      118.46     29.31 o
   7  -4   8        2.53       21.37     17.10 o
  -8  -3   8      322.32      302.81     25.52 o
  -7  -3   8       42.44       68.13     41.52 o
  -6  -3   8      256.18      236.02     12.22 o
  -5  -3   8       19.70       23.00      4.04 o
  -4  -3   8       24.82       29.85      3.23 o
  -3  -3   8        2.99        2.39      2.09 o
  -2  -3   8      368.48      383.22      8.31 o
  -1  -3   8        5.51        5.56      2.01 o
   0  -3   8     3689.49     3699.95     74.75 o
   1  -3   8      185.66      198.24      7.48 o
   2  -3   8     1347.73     1331.85     44.02 o
   3  -3   8        5.10        3.79      7.33 o
   4  -3   8     1446.30     1418.50     67.78 o
   5  -3   8      112.33      103.20     18.32 o
   6  -3   8      270.54      339.51     44.58 o
   7  -3   8       43.83       31.14     19.54 o
  -8  -2   8      155.91      145.20     18.34 o
  -7  -2   8       16.96       24.49     10.99 o
  -6  -2   8      758.99      812.26     25.74 o
  -5  -2   8        0.49        1.95      3.45 o
  -4  -2   8       42.36       47.35      3.69 o
  -3  -2   8       99.97      111.83      4.62 o
  -2  -2   8      160.90      166.76      4.99 o
  -1  -2   8      236.78      241.83      8.18 o
   0  -2   8     2698.34     2539.88     70.46 o
   1  -2   8        1.17        0.06      2.89 o
   2  -2   8      155.06      146.41     12.21 o
   3  -2   8       42.21       35.22      7.00 o
   4  -2   8        4.52       16.49     10.99 o
   5  -2   8        4.90       10.99     14.04 o
   6  -2   8      510.04      490.34     39.08 o
   7  -2   8       22.69       66.56     23.20 o
  -8  -1   8       89.17       89.33     25.34 o
  -7  -1   8       30.59       25.01     21.98 o
  -6  -1   8     1120.43     1151.60     35.97 o
  -5  -1   8      186.67      165.33     10.73 o
  -4  -1   8     2444.04     2635.81     49.38 o
  -3  -1   8      138.55      161.98      4.63 o
  -2  -1   8       50.92       54.03      3.01 o
  -1  -1   8      361.55      357.09     11.43 o
   0  -1   8       36.24       32.86      2.88 o
   1  -1   8       52.64       56.94      4.50 o
   2  -1   8       13.27        3.57      4.08 o
   3  -1   8       42.19       47.05      7.91 o
   4  -1   8      359.15      344.40     25.04 o
   5  -1   8       43.78       32.36     10.99 o
   6  -1   8       43.93       81.82     18.32 o
   7  -1   8        0.11       56.79     29.31 o
  -8   0   8        2.79        8.59     13.74 o
  -7   0   8       91.16       81.15     12.61 o
  -6   0   8      113.81      101.77     10.12 o
  -5   0   8      249.65      267.97     11.86 o
  -4   0   8     3968.77     4591.75    148.04 o
  -3   0   8      365.52      420.54      8.87 o
  -2   0   8     6339.96     7012.64    148.08 o
  -1   0   8       11.00       11.31      2.70 o
   0   0   8     1776.54     1733.08     44.30 o
   1   0   8       24.82       29.42      3.85 o
   2   0   8        7.29        7.47      3.71 o
   3   0   8        5.02       19.16     13.13 o
   4   0   8      181.87      210.67     21.37 o
   5   0   8       19.19        4.27     11.60 o
   6   0   8       94.04      135.56     43.97 o
   7   0   8        7.20       18.93     16.49 o
  -8   1   8       32.11       39.47     13.30 o
  -7   1   8       14.79       17.71      9.16 o
  -6   1   8       10.85        4.81      6.43 o
  -5   1   8       22.45       22.03      4.39 o
  -4   1   8      631.95      708.18     22.33 o
  -3   1   8      712.78      834.16     32.08 o
  -2   1   8     5424.96     6340.98    115.67 o
  -1   1   8      539.91      614.92     23.00 o
   0   1   8     9456.84    10068.21    199.00 o
   1   1   8       19.42       10.88      3.43 o
   2   1   8       34.94       35.96      5.55 o
   3   1   8      103.90      111.41      6.56 o
   4   1   8        8.64       13.19     21.98 o
   5   1   8        2.85       -6.72     10.38 o
   6   1   8        0.06        7.33     18.93 o
   7   1   8        4.62       16.49     24.43 o
  -8   2   8       17.56       43.97     19.54 o
  -7   2   8        1.50        5.50      8.55 o
  -6   2   8        3.56        9.16     11.60 o
  -5   2   8        0.96       13.04      7.99 o
  -4   2   8        6.87        9.68      3.28 o
  -3   2   8      243.48      254.40     10.04 o
  -2   2   8     1493.94     1621.92     35.06 o
  -1   2   8      389.05      429.08     19.62 o
   0   2   8     3918.70     4665.27     95.97 o
   1   2   8      198.02      221.03      8.44 o
   2   2   8      422.57      530.49     17.13 o
   3   2   8       14.16        4.89      5.61 o
   4   2   8      131.13      157.88     15.47 o
   5   2   8       34.54       44.58     20.76 o
   6   2   8        5.03       24.43     15.88 o
   7   2   8        2.20        6.11     20.15 o
  -8   3   8       91.28       82.44     18.32 o
  -7   3   8       14.49       15.27     13.43 o
  -6   3   8      137.23      123.35     17.71 o
  -5   3   8        4.34        7.63      5.05 o
  -4   3   8        1.60        0.10      2.93 o
  -3   3   8       56.89       62.03      3.99 o
  -2   3   8      870.76      896.21     19.10 o
  -1   3   8      493.36      493.24     18.16 o
   0   3   8     1730.16     1734.15     52.55 o
   1   3   8      754.58      773.68     52.21 o
   2   3   8     3747.90     4238.83    109.14 o
   3   3   8      205.16      221.33     17.71 o
   4   3   8      791.00      900.16     37.69 o
   5   3   8        0.31       -0.61     12.21 o
   6   3   8       11.49       28.09     36.03 o
   7   3   8       27.30       28.09     28.70 o
  -8   4   8      813.70      840.84     55.57 o
  -7   4   8      154.20      163.04     21.37 o
  -6   4   8       10.02       28.09     10.38 o
  -5   4   8       18.05       13.37      5.91 o
  -4   4   8      154.72      152.63      7.77 o
  -3   4   8       91.84      102.14      7.87 o
  -2   4   8      577.46      603.20     21.58 o
  -1   4   8       14.77       13.91      2.69 o
   0   4   8      462.39      487.23     23.04 o
   1   4   8        9.15        1.22      7.77 o
   2   4   8      457.94      433.55     26.87 o
   3   4   8        9.58       11.88      7.04 o
   4   4   8      719.89      799.03     59.84 o
   5   4   8      124.45      107.47     18.93 o
   6   4   8      142.85      147.16     23.81 o
  -8   5   8     1611.29     1601.08     98.31 o
  -7   5   8      276.38      307.15     39.69 o
  -6   5   8     1959.16     2111.57    101.98 o
  -5   5   8       16.07        4.09      7.96 o
  -4   5   8        2.17        9.79      4.58 o
  -3   5   8      371.92      414.51     14.63 o
  -2   5   8      242.42      211.45     12.43 o
  -1   5   8      151.08      150.92      7.54 o
   0   5   8      259.06      265.20     14.52 o
   1   5   8        0.50       -0.83      6.00 o
   2   5   8      224.58      198.46     18.32 o
   3   5   8       77.78       90.98     18.32 o
   4   5   8      122.79      174.64     23.81 o
   5   5   8        8.29       27.48     21.37 o
   6   5   8      333.68      326.69     37.25 o
  -8   6   8      666.18      652.77     47.63 o
  -7   6   8      117.42      110.52     20.76 o
  -6   6   8     5773.89     6166.18    254.02 o
  -5   6   8      470.70      467.73     45.91 o
  -4   6   8     2297.15     2341.92     62.00 o
  -3   6   8      287.63      284.56     24.43 o
  -2   6   8      481.56      499.09     28.70 o
  -1   6   8       88.28       81.79      7.19 o
   0   6   8       38.33       40.04      3.88 o
   1   6   8        3.25        4.31      3.33 o
   2   6   8       98.55      106.13     22.29 o
   3   6   8        0.10        5.50     11.60 o
   4   6   8      101.21       95.26     15.88 o
   5   6   8        0.69       -7.94     12.21 o
   6   6   8       70.54       48.24     19.54 o
  -8   7   8        2.28        7.33     25.65 o
  -7   7   8      144.60      161.82     33.58 o
  -6   7   8     1043.00     1157.15     70.83 o
  -5   7   8      873.62      874.33     75.59 o
  -4   7   8    11803.71    12662.46    387.95 o
  -3   7   8      662.06      702.84     39.08 o
  -2   7   8     4153.08     4287.26    163.04 o
  -1   7   8       32.99       28.09      8.55 o
   0   7   8        2.95        4.62     10.99 o
   1   7   8        1.79        5.00      1.67 o
   2   7   8       96.17       95.30     11.00 o
   3   7   8       55.87       85.65     17.40 o
   4   7   8       35.98       48.85     15.88 o
   5   7   8        6.52       15.27     15.27 o
   6   7   8        1.50       18.93     18.32 o
  -7   8   8       16.01       32.97     20.76 o
  -6   8   8        0.74        3.05     10.99 o
  -5   8   8       45.35       40.30     14.04 o
  -4   8   8     2856.19     2976.84    106.36 o
  -3   8   8      611.74      646.66     38.47 o
  -2   8   8    14420.66    15606.58    529.42 o
  -1   8   8     1065.52      942.82     51.29 o
   0   8   8      895.73      915.84     93.12 o
   1   8   8       43.36       49.55      4.58 o
   2   8   8      276.64      278.31     19.36 o
   3   8   8       57.85        8.55     20.15 o
   4   8   8       39.09       57.40     16.49 o
   5   8   8       24.09       31.75     26.26 o
  -7   9   8       95.61       65.95     17.10 o
  -6   9   8        9.16       21.98     18.93 o
  -5   9   8        1.85        7.33     12.21 o
  -4   9   8       18.89        0.00     12.21 o
  -3   9   8      607.72      636.89     39.69 o
  -2   9   8     3302.90     3421.38    166.09 o
  -1   9   8     1284.03     1295.15     76.33 o
   0   9   8    12576.78    13344.45    476.48 o
   1   9   8      463.84      488.70     63.51 o
   2   9   8     1409.34     1416.06     85.49 o
   3   9   8       19.43       13.43     14.66 o
   4   9   8       72.62       65.95     19.54 o
   5   9   8       22.97       34.20     23.81 o
  -7  10   8        4.22        6.72     15.27 o
  -6  10   8        6.02       10.38     15.27 o
  -5  10   8       46.82       54.35     14.66 o
  -4  10   8       14.33       15.88     16.49 o
  -3  10   8      161.85      172.81     20.76 o
  -2  10   8        4.44      -13.43     13.43 o
  -1  10   8       14.33       11.60      8.55 o
   0  10   8     3789.93     4253.08    206.68 o
   1  10   8      899.67      987.17    112.66 o
   2  10   8     4793.94     4805.08    207.62 o
   3  10   8      348.56      373.10     33.58 o
   4  10   8      437.28      443.32     45.19 o
  -6  11   8       97.57       81.82     26.26 o
  -5  11   8        4.43      -17.71     20.15 o
  -4  11   8        0.00       -9.16     15.88 o
  -3  11   8       22.25       18.32     11.60 o
  -2  11   8       30.39       29.31     11.60 o
  -1  11   8        5.80        8.55     11.60 o
   0  11   8       92.50      157.70     33.28 o
   1  11   8       15.89       11.03      7.94 o
   2  11   8     1909.16     2046.23    105.64 o
   3  11   8      290.50      261.96     30.53 o
   4  11   8     2150.44     2368.65    128.84 o
  -6  12   8      148.99      154.49     24.43 o
  -5  12   8        0.83       39.08     24.43 o
  -4  12   8       55.83      129.45     26.26 o
  -3  12   8       13.84        9.16     18.32 o
  -2  12   8        0.95       10.38     17.71 o
  -1  12   8        2.56        7.07     11.66 o
   0  12   8       14.30        6.77      7.33 o
   1  12   8       34.31       56.79     21.37 o
   2  12   8       60.84       56.18     25.65 o
   3  12   8        0.25       19.54     25.04 o
  -5  13   8      187.62      259.52     36.64 o
  -4  13   8      368.35      437.82     46.41 o
  -3  13   8       16.12       25.65     15.88 o
  -2  13   8       26.06       20.15     15.27 o
  -1  13   8        4.33        6.11     18.93 o
   0  13   8       19.37       31.75     13.43 o
   1  13   8        0.06       -1.22     18.32 o
   2  13   8       89.35       64.12     17.71 o
   3  13   8        0.73        0.00     13.43 o
  -5  14   8       91.82       54.35     37.86 o
  -4  14   8      612.90      834.13     76.33 o
  -3  14   8      104.43      109.30     21.37 o
  -2  14   8      206.88      200.90     36.64 o
  -1  14   8        0.20        0.61     15.27 o
   0  14   8        5.61       42.13     18.93 o
   1  14   8        1.24       62.28     25.04 o
   2  14   8        0.27       18.32     15.88 o
  -4  15   8      588.50      840.84     78.16 o
  -3  15   8      186.16      180.75     39.69 o
  -2  15   8      804.30     1000.22     88.54 o
  -1  15   8       35.30       22.59     17.10 o
   0  15   8       85.97       92.82     21.37 o
   1  15   8        0.49       14.66     16.49 o
  -2  16   8      660.24      889.08     77.55 o
  -1  16   8      163.05      153.88     26.87 o
  -1 -20   9       88.59       83.66     21.37 o
   0 -20   9        0.00       13.43     15.88 o
   1 -20   9       56.24       52.51     17.10 o
   2 -20   9        0.71        2.44     17.10 o
  -3 -19   9       11.61       15.06     38.78 o
  -2 -19   9        8.67       -4.27     19.54 o
  -1 -19   9       57.78       38.47     20.15 o
   0 -19   9       73.05       75.28     31.14 o
   1 -19   9       85.60       74.50     16.49 o
   2 -19   9        3.24       -8.51     19.23 o
   3 -19   9        9.72       39.69     26.87 o
  -3 -18   9       45.20       54.72     22.29 o
  -2 -18   9        0.31       20.76     14.66 o
  -1 -18   9        5.25       35.64     13.64 o
   0 -18   9        1.22       10.85     16.49 o
   1 -18   9      106.36      134.18     14.07 o
   2 -18   9        9.06       22.32      9.71 o
   3 -18   9        0.75        5.06     22.59 o
   4 -18   9        0.00       10.21     10.09 o
  -4 -17   9        2.68       27.22     39.08 o
  -3 -17   9        1.38       27.78     14.02 o
  -2 -17   9        0.23       10.99     12.82 o
  -1 -17   9       67.67       71.37     12.32 o
   0 -17   9        7.82        1.83      7.33 o
   1 -17   9        8.41       24.60     34.50 o
   2 -17   9       28.58       24.89     10.95 o
   3 -17   9       97.77       87.26     13.13 o
   4 -17   9        3.49        9.80     10.26 o
   5 -17   9       17.26       17.71     14.66 o
  -5 -16   9       25.73       87.26     84.57 o
  -4 -16   9       20.55       24.30     36.03 o
  -3 -16   9        4.04       19.53     12.10 o
  -2 -16   9       22.91       28.80      8.17 o
  -1 -16   9      278.09      276.12     23.20 o
   0 -16   9       19.87       29.58     11.58 o
   1 -16   9        7.23        5.26      7.74 o
   2 -16   9        4.63        0.55      7.94 o
   3 -16   9        7.88        2.14      8.24 o
   4 -16   9       16.26       28.09     28.70 o
   5 -16   9       11.71        6.11     14.66 o
  -5 -15   9        9.77       37.96     16.49 o
  -4 -15   9       16.65       36.56     13.50 o
  -3 -15   9        1.28        4.27      5.80 o
  -2 -15   9        5.48       -1.40      5.54 o
  -1 -15   9        8.43        4.14      7.95 o
   0 -15   9      152.58      159.15     17.33 o
   1 -15   9       17.70       20.22      5.74 o
   2 -15   9        0.38        5.62     14.96 o
   3 -15   9       25.01       39.07     27.78 o
   4 -15   9        5.87       14.04     14.04 o
   5 -15   9        2.72       10.99     21.98 o
   6 -15   9       10.42       39.69     24.43 o
  -6 -14   9        1.50      -18.32     21.98 o
  -5 -14   9       44.97       37.65     20.46 o
  -4 -14   9       10.72       -0.50     25.65 o
  -3 -14   9        2.90        1.66      5.60 o
  -2 -14   9       76.99       76.89      9.51 o
  -1 -14   9      428.34      383.91     30.55 o
   0 -14   9       31.08       32.01      6.85 o
   1 -14   9       75.71       78.49      6.89 o
   2 -14   9       35.10       35.15      7.74 o
   3 -14   9      191.60      240.59     23.20 o
   4 -14   9        2.93       10.38     10.38 o
   5 -14   9       14.93       31.75     16.49 o
   6 -14   9       11.70       72.67     40.91 o
  -6 -13   9        1.55       23.20     35.42 o
  -5 -13   9       21.38       18.99     12.18 o
  -4 -13   9       32.40       35.47      7.00 o
  -3 -13   9      133.46      147.96      9.75 o
  -2 -13   9        0.15       -3.73      4.45 o
  -1 -13   9      200.97      207.26     10.35 o
   0 -13   9      191.31      156.07     15.17 o
   1 -13   9      179.10      173.78     10.59 o
   2 -13   9       37.25       49.30      7.85 o
   3 -13   9       90.78      110.52     18.93 o
   4 -13   9      135.79      136.17     16.49 o
   5 -13   9       40.55       22.59     13.43 o
   6 -13   9       31.53       17.71     24.43 o
  -6 -12   9        5.86       40.91     21.37 o
  -5 -12   9        2.02        2.48      9.24 o
  -4 -12   9        1.64        0.11      3.83 o
  -3 -12   9        8.57       10.06      6.78 o
  -2 -12   9       21.11       17.89      6.38 o
  -1 -12   9       47.54       46.18      5.85 o
   0 -12   9        0.87        3.17      5.64 o
   1 -12   9      547.95      531.62     18.69 o
   2 -12   9      489.39      514.63     23.21 o
   3 -12   9     1240.36     1224.32     64.12 o
   4 -12   9      198.45      162.43     18.93 o
   5 -12   9      223.90      214.94     27.48 o
   6 -12   9        1.64       -4.89     17.10 o
  -6 -11   9        1.69       87.32     37.86 o
  -5 -11   9       52.18       68.52     15.68 o
  -4 -11   9       70.59       72.98      6.00 o
  -3 -11   9      106.57      101.70      6.43 o
  -2 -11   9        2.25        7.77      5.57 o
  -1 -11   9       34.16       31.24      5.88 o
   0 -11   9      120.37      121.28      7.57 o
   1 -11   9      902.68      922.08     25.78 o
   2 -11   9        5.91       15.77      7.04 o
   3 -11   9      140.19      100.14     15.88 o
   4 -11   9      784.25      832.29     41.52 o
   5 -11   9     1130.34     1252.41     76.94 o
   6 -11   9      120.11       82.44     22.59 o
   7 -11   9        2.88       18.32     19.54 o
  -7 -10   9        5.68      -19.54     20.15 o
  -6 -10   9       24.93       70.43     27.17 o
  -5 -10   9       93.30      109.81     21.92 o
  -4 -10   9        0.24       -2.91      2.91 o
  -3 -10   9        5.39        5.08      1.83 o
  -2 -10   9      218.71      192.25     11.23 o
  -1 -10   9       88.87       83.71      7.24 o
   0 -10   9        0.06       14.54      9.90 o
   1 -10   9      212.17      185.70      8.85 o
   2 -10   9       50.91       47.78      6.83 o
   3 -10   9      122.24      111.68     10.82 o
   4 -10   9        1.36        0.61     11.60 o
   5 -10   9      869.38      878.09     51.29 o
   6 -10   9      456.83      465.30     57.40 o
   7 -10   9      412.77      447.59     49.46 o
  -7  -9   9       16.03       42.74     22.59 o
  -6  -9   9        0.03        0.00     14.04 o
  -5  -9   9       45.70       52.69      5.36 o
  -4  -9   9      206.56      214.62      9.92 o
  -3  -9   9      195.54      208.18     14.89 o
  -2  -9   9        2.40        9.09      6.64 o
  -1  -9   9      225.83      250.24     11.11 o
   0  -9   9      196.88      214.60      7.84 o
   1  -9   9       14.76       19.22      5.84 o
   2  -9   9       70.88       73.25     10.69 o
   3  -9   9       77.94       78.54     10.99 o
   4  -9   9        0.02       15.27     14.66 o
   5  -9   9      236.65      214.33     23.81 o
   6  -9   9      139.89      131.90     28.09 o
   7  -9   9      464.05      544.07     56.79 o
  -7  -8   9        0.44        4.27     18.93 o
  -6  -8   9       93.53       89.56      9.49 o
  -5  -8   9      254.97      272.12     10.97 o
  -4  -8   9       25.97       27.03      4.66 o
  -3  -8   9       11.71       14.98      5.77 o
  -2  -8   9      408.41      427.36     18.83 o
  -1  -8   9      290.68      318.21      8.42 o
   0  -8   9       88.03       78.19      5.10 o
   1  -8   9      586.55      604.30     43.05 o
   2  -8   9       81.15       64.22     14.35 o
   3  -8   9      329.50      340.89     17.64 o
   4  -8   9       52.36       42.74     11.60 o
   5  -8   9        0.94       26.26     18.32 o
   6  -8   9       37.01       78.16     20.76 o
   7  -8   9       62.63       35.42     18.93 o
  -8  -7   9        0.13        0.61     16.49 o
  -7  -7   9       38.89       16.49     14.66 o
  -6  -7   9        9.56       14.35      6.31 o
  -5  -7   9        7.60        6.22      3.73 o
  -4  -7   9      101.91      100.39      4.42 o
  -3  -7   9      102.07       94.84      9.55 o
  -2  -7   9       52.49       56.93      4.85 o
  -1  -7   9      717.32      672.74     37.63 o
   0  -7   9      960.88     1005.20     31.99 o
   1  -7   9      219.77      232.72     34.81 o
   2  -7   9        4.88       12.21      8.55 o
   3  -7   9        3.13       18.74      8.94 o
   4  -7   9       64.54       67.17     14.04 o
   5  -7   9      109.64       81.21     12.82 o
   6  -7   9       15.50       44.58     20.76 o
   7  -7   9      137.15      166.70     31.14 o
  -8  -6   9        1.83       12.21     17.71 o
  -7  -6   9        1.00       27.48     16.49 o
  -6  -6   9       22.46       14.27      9.46 o
  -5  -6   9        7.14       14.28      7.74 o
  -4  -6   9        9.34        9.60      2.22 o
  -3  -6   9      274.25      271.49      9.37 o
  -2  -6   9      199.02      249.23     12.43 o
  -1  -6   9     1786.60     1921.24     36.05 o
   0  -6   9      262.64      304.48     11.63 o
   1  -6   9      241.80      197.45     39.08 o
   2  -6   9       18.83       18.05      9.16 o
   3  -6   9      174.11      196.90     14.42 o
   4  -6   9       59.30       49.46     10.99 o
   5  -6   9        4.86        6.72     11.60 o
   6  -6   9        0.73       18.32     15.27 o
   7  -6   9        7.59        9.16     16.49 o
  -8  -5   9        0.69        3.05     23.20 o
  -7  -5   9       47.69       32.81      9.38 o
  -6  -5   9        6.99        9.33      4.51 o
  -5  -5   9       18.16       18.21      4.36 o
  -4  -5   9      147.17      139.52      5.42 o
  -3  -5   9       65.93       61.87      5.37 o
  -2  -5   9       68.58       72.78      4.32 o
  -1  -5   9      587.52      537.25     16.95 o
   0  -5   9      356.57      397.41     10.17 o
   1  -5   9      609.40      727.21     33.89 o
   2  -5   9      118.52      141.19     25.65 o
   3  -5   9      134.79      152.66     18.01 o
   4  -5   9       38.05       43.97     11.60 o
   5  -5   9       41.24       65.34     18.93 o
   6  -5   9        0.33       -9.16     19.54 o
   7  -5   9       12.57        5.50     21.98 o
  -8  -4   9        8.76       64.73     25.65 o
  -7  -4   9       13.05       15.37     11.60 o
  -6  -4   9       12.47       11.90      4.53 o
  -5  -4   9      196.76      194.47      8.49 o
  -4  -4   9        0.38       -0.80      2.27 o
  -3  -4   9      639.12      677.50     14.70 o
  -2  -4   9      274.84      270.59      7.32 o
  -1  -4   9      611.84      616.79     18.51 o
   0  -4   9      378.56      377.32     10.58 o
   1  -4   9        0.76        3.37      6.40 o
   2  -4   9       83.04       79.73      8.66 o
   3  -4   9      321.19      361.16     30.53 o
   4  -4   9      142.71      128.84     22.59 o
   5  -4   9      106.01       99.53     17.71 o
   6  -4   9       29.39       40.91     17.10 o
   7  -4   9        1.69       36.64     21.37 o
  -8  -3   9        6.03        7.94     22.59 o
  -7  -3   9       28.88       23.12     13.30 o
  -6  -3   9        4.56       -1.67      3.80 o
  -5  -3   9        0.01        1.13      4.05 o
  -4  -3   9        5.45        5.75     11.65 o
  -3  -3   9        8.14       10.50      2.15 o
  -2  -3   9       85.40       88.08      5.88 o
  -1  -3   9      119.25      114.93      3.95 o
   0  -3   9       85.82       82.23      7.58 o
   1  -3   9     1117.66     1076.68     29.91 o
   2  -3   9       43.28       30.94      7.33 o
   3  -3   9       88.03       97.03     11.00 o
   4  -3   9       33.79       54.96     12.82 o
   5  -3   9      159.90      123.96     18.32 o
   6  -3   9      124.67      138.00     24.43 o
   7  -3   9       35.33       32.36     37.86 o
  -8  -2   9        0.02       -0.93     20.76 o
  -7  -2   9        6.32       27.59     21.07 o
  -6  -2   9       15.31       16.72      6.54 o
  -5  -2   9      267.35      270.41     11.00 o
  -4  -2   9       41.11       49.22      3.42 o
  -3  -2   9      162.80      160.58      5.38 o
  -2  -2   9        0.13        0.88      1.87 o
  -1  -2   9     2755.93     2806.95     71.15 o
   0  -2   9      260.59      265.63      8.94 o
   1  -2   9      440.96      462.35     14.20 o
   2  -2   9       90.08       85.61      8.60 o
   3  -2   9       52.01       69.37     10.52 o
   4  -2   9       11.49       14.04     10.38 o
   5  -2   9      190.22      216.78     25.04 o
   6  -2   9       27.65       36.64     18.32 o
   7  -2   9      190.44      139.22     27.48 o
  -8  -1   9        5.24       -4.42      9.59 o
  -7  -1   9        0.01       -7.82      9.46 o
  -6  -1   9        5.76       10.90      5.20 o
  -5  -1   9      116.19      108.37      7.36 o
  -4  -1   9        1.00       -0.61      4.67 o
  -3  -1   9      693.22      712.78     15.23 o
  -2  -1   9       90.97       84.17      3.60 o
  -1  -1   9       52.35       41.05      3.37 o
   0  -1   9        5.56       12.60      2.35 o
   1  -1   9        6.71        8.64      5.45 o
   2  -1   9      122.58      129.10      7.11 o
   3  -1   9      288.47      266.39     15.53 o
   4  -1   9       21.30       10.38      8.55 o
   5  -1   9      344.16      293.10     25.65 o
   6  -1   9        0.39       12.82     15.27 o
   7  -1   9       40.90       61.67     34.20 o
  -8   0   9        5.12        4.39     10.34 o
  -7   0   9        2.41        3.93      7.30 o
  -6   0   9       22.92       18.84      6.20 o
  -5   0   9      100.70       98.28      5.93 o
  -4   0   9        8.10        6.49      3.36 o
  -3   0   9      635.62      752.36     19.02 o
  -2   0   9       15.80       14.68      8.75 o
  -1   0   9      983.78     1090.88     35.52 o
   0   0   9       23.69       22.60      3.21 o
   1   0   9      361.19      367.24     13.14 o
   2   0   9       10.15       11.70      6.50 o
   3   0   9      171.64      164.60      9.34 o
   4   0   9        0.44        7.34     14.35 o
   5   0   9       28.22       12.82     21.37 o
   6   0   9        0.19       32.97     23.20 o
   7   0   9        3.50       -0.61     18.32 o
  -8   1   9        4.51       -1.29     13.43 o
  -7   1   9       16.14       20.83     11.91 o
  -6   1   9        1.29        7.94     11.60 o
  -5   1   9       11.72       22.67      6.72 o
  -4   1   9      109.07      119.36      5.60 o
  -3   1   9       11.04       19.00      3.96 o
  -2   1   9      274.38      319.87     18.42 o
  -1   1   9      661.71      732.97     34.14 o
   0   1   9       13.07        7.37      3.07 o
   1   1   9       41.63       42.86      7.65 o
   2   1   9        7.43        4.84      4.90 o
   3   1   9        0.54       -2.26      2.26 o
   4   1   9      104.00      110.89      7.83 o
   5   1   9       17.44       21.37     16.49 o
   6   1   9        1.77       15.88     14.66 o
   7   1   9       23.85       32.97     29.92 o
  -8   2   9        6.61       32.97     21.98 o
  -7   2   9        2.97        2.44      9.16 o
  -6   2   9       35.68       35.42     10.99 o
  -5   2   9      105.95       91.57     16.18 o
  -4   2   9        6.12       32.49     17.62 o
  -3   2   9       10.17       12.33      6.26 o
  -2   2   9       12.44       18.57      2.66 o
  -1   2   9      935.83     1027.23     59.10 o
   0   2   9      803.45      882.50     34.94 o
   1   2   9     2983.08     3193.86     95.22 o
   2   2   9       58.25       64.32      5.89 o
   3   2   9       18.85       28.21     10.69 o
   4   2   9        3.00        6.20      8.85 o
   5   2   9      327.79      340.73     29.92 o
   6   2   9       24.44        7.94     18.32 o
  -8   3   9       20.12       36.64     14.66 o
  -7   3   9        0.56        1.83      9.77 o
  -6   3   9       35.77       42.74     14.04 o
  -5   3   9      155.59      161.19      9.83 o
  -4   3   9       56.84       57.16      4.80 o
  -3   3   9       45.04       50.45      4.02 o
  -2   3   9       10.79       13.17      1.89 o
  -1   3   9       29.78       25.66      3.48 o
   0   3   9        0.14        2.99      2.97 o
   1   3   9      676.74      704.50     27.19 o
   2   3   9      502.62      538.80     19.63 o
   3   3   9     1217.22     1285.07     47.93 o
   4   3   9      141.03      139.20     27.78 o
   5   3   9      102.86      113.58     20.76 o
   6   3   9        0.49       10.38     25.65 o
  -8   4   9      149.59      166.70     26.87 o
  -7   4   9       22.74       13.43     12.21 o
  -6   4   9        2.11       -9.77      9.77 o
  -5   4   9       47.52       55.97      8.93 o
  -4   4   9        5.74       10.38      4.95 o
  -3   4   9      497.05      514.29     19.13 o
  -2   4   9      103.00      102.92      4.58 o
  -1   4   9        7.81        8.84      2.26 o
   0   4   9        5.12        5.38      3.14 o
   1   4   9      209.32      205.88     13.30 o
   2   4   9        7.81       15.88     15.88 o
   3   4   9      504.74      481.79     30.53 o
   4   4   9       74.54       51.53     10.41 o
   5   4   9      329.87      379.81     52.51 o
   6   4   9       81.59       75.11     24.43 o
  -8   5   9       90.48       60.45     16.49 o
  -7   5   9        4.09       17.10     12.82 o
  -6   5   9      574.82      608.19     41.52 o
  -5   5   9        7.84       14.08      7.06 o
  -4   5   9       89.48      113.61     10.89 o
  -3   5   9       79.28       80.43     21.37 o
  -2   5   9        0.59        4.97      5.33 o
  -1   5   9      119.50      118.32      6.45 o
   0   5   9      139.86      148.83      7.33 o
   1   5   9      157.40      140.45     15.27 o
   2   5   9        0.02       -1.22      7.94 o
   3   5   9        8.05        6.11     11.60 o
   4   5   9       52.22       73.89     18.93 o
   5   5   9      136.86      112.97     24.43 o
   6   5   9       47.03       90.37     24.43 o
  -8   6   9       47.33       33.58     17.10 o
  -7   6   9        8.61       26.26     23.20 o
  -6   6   9      104.20      113.58     17.10 o
  -5   6   9      316.16      309.26     27.28 o
  -4   6   9     1101.96     1115.71     53.67 o
  -3   6   9      263.35      240.59     20.15 o
  -2   6   9       30.84       38.49     18.43 o
  -1   6   9       47.60       46.79      8.04 o
   0   6   9        6.01       14.90      8.85 o
   1   6   9      166.59      143.99      9.25 o
   2   6   9       32.63       27.84      8.55 o
   3   6   9        9.87       16.73      9.15 o
   4   6   9        0.76       -9.77     10.99 o
   5   6   9       10.37        9.16     14.66 o
   6   6   9       14.41       41.52     26.87 o
  -7   7   9        1.20      -20.15     20.15 o
  -6   7   9       88.63      103.81     22.59 o
  -5   7   9       11.76        4.27     13.43 o
  -4   7   9      192.24      202.80     12.18 o
  -3   7   9        4.57       15.88     11.60 o
  -2   7   9      666.46      658.26     40.30 o
  -1   7   9      171.49      186.71      7.81 o
   0   7   9        2.43       11.60      9.77 o
   1   7   9       38.72       42.58      6.10 o
   2   7   9        0.96        1.60      6.16 o
   3   7   9        6.34       -0.61     11.60 o
   4   7   9        0.16       -7.33     17.10 o
   5   7   9        1.91       -7.33     23.81 o
  -7   8   9        0.15       22.59     18.32 o
  -6   8   9       40.45       23.20     21.98 o
  -5   8   9        3.17        2.44      9.77 o
  -4   8   9      224.85      199.07     21.37 o
  -3   8   9      429.76      465.91     34.20 o
  -2   8   9      194.85      218.61     19.54 o
  -1   8   9      409.31      379.81     26.26 o
   0   8   9      138.99      137.72      8.13 o
   1   8   9        4.89        4.83      4.31 o
   2   8   9        7.76      -11.60     11.60 o
   3   8   9       96.94       78.16     20.76 o
   4   8   9       16.60        3.05     14.04 o
   5   8   9       13.63       21.37     21.37 o
  -7   9   9        7.91       -3.66     14.04 o
  -6   9   9       23.07       47.63     18.32 o
  -5   9   9        1.62       33.58     20.15 o
  -4   9   9        7.35       32.97     17.10 o
  -3   9   9        7.43       -4.27      9.16 o
  -2   9   9      211.37      255.25     25.04 o
  -1   9   9       48.10       19.54     10.38 o
   0   9   9       41.10       34.70      4.36 o
   1   9   9      351.90      423.17     34.81 o
   2   9   9        1.15       -3.66     14.04 o
   3   9   9       72.13      116.02     31.75 o
   4   9   9        2.62       11.60     15.88 o
  -7  10   9        0.54       17.71     23.81 o
  -6  10   9        5.48       -7.94     21.98 o
  -5  10   9        2.58      -12.21     12.21 o
  -4  10   9        0.68       -1.22     10.99 o
  -3  10   9       44.09       75.11     20.15 o
  -2  10   9        1.33        1.22     12.82 o
  -1  10   9        3.71       15.27     12.82 o
   0  10   9       56.59       53.00      7.04 o
   1  10   9      307.67      285.17     32.97 o
   2  10   9        0.60       58.01     25.04 o
   3  10   9      157.89      142.89     25.04 o
   4  10   9       14.07       29.92     28.70 o
  -6  11   9        0.42        9.77     15.88 o
  -5  11   9        1.70       10.38     12.82 o
  -4  11   9        4.69        1.83     12.82 o
  -3  11   9       61.87       80.60     21.37 o
  -2  11   9        0.02      -15.88     15.88 o
  -1  11   9        0.60       -4.89     10.99 o
   0  11   9        8.91       62.90     38.47 o
   1  11   9       11.38       16.49     15.27 o
   2  11   9        5.71      -18.93     18.93 o
   3  11   9       66.79       68.39     26.87 o
  -6  12   9       31.59       20.76     19.54 o
  -5  12   9        5.57       18.32     15.88 o
  -4  12   9       16.08       18.32     13.43 o
  -3  12   9        2.25       16.49     12.21 o
  -2  12   9        0.31       -1.22     12.21 o
  -1  12   9        0.15       27.48     21.37 o
   0  12   9        0.54       14.04     18.32 o
   1  12   9        0.11      -11.60     14.04 o
   2  12   9       12.00       -9.16     14.04 o
   3  12   9       51.68       39.69     16.49 o
  -5  13   9       34.78       26.87     39.08 o
  -4  13   9       48.33       58.62     21.37 o
  -3  13   9       10.14       10.99     28.70 o
  -2  13   9        0.01       -1.83     15.27 o
  -1  13   9        3.04        9.45     10.56 o
   0  13   9        0.29       39.08     18.93 o
   1  13   9        9.77       73.89     28.09 o
   2  13   9        0.02        9.77     16.49 o
  -4  14   9      173.52      174.03     29.31 o
  -3  14   9        0.33      -14.66     14.66 o
  -2  14   9       86.93       86.71     25.65 o
  -1  14   9        1.33       64.73     36.64 o
   0  14   9        0.31       15.88     26.26 o
   1  14   9        6.33       83.05     31.75 o
  -3  15   9       92.19       78.16     27.48 o
  -2  15   9       94.51       68.39     22.59 o
  -1  15   9       13.43       31.75     20.15 o
   0  15   9       32.64       12.82     15.88 o
  -1 -20  10        1.77        9.16     14.04 o
   0 -20  10        9.10       11.60     17.71 o
   2 -20  10       11.43       23.81     18.93 o
  -3 -19  10        0.71       27.48     21.98 o
  -2 -19  10       28.81      -14.66     21.98 o
  -1 -19  10       54.36       46.41     23.20 o
   0 -19  10       19.22       18.32     21.98 o
   1 -19  10        7.68       12.24      8.69 o
   2 -19  10        0.12        9.77     10.38 o
   3 -19  10       17.45        1.83     20.15 o
  -3 -18  10       13.82       15.36     22.59 o
  -2 -18  10        4.94        4.27     12.82 o
  -1 -18  10      112.17      100.75     21.98 o
   0 -18  10       37.84       38.47     11.60 o
   1 -18  10        0.02       10.71     10.08 o
   2 -18  10        1.55        8.67     13.43 o
   3 -18  10        0.90       -6.83      8.34 o
   4 -18  10        0.55       -0.99      9.77 o
  -4 -17  10        3.91       15.40     13.20 o
  -3 -17  10       10.47       17.34     15.88 o
  -2 -17  10        0.23        1.83     14.66 o
  -1 -17  10        3.74       34.54     21.37 o
   0 -17  10        1.94        6.92      8.02 o
   1 -17  10        0.81       -2.59      7.00 o
   2 -17  10        0.23        3.76      9.46 o
   3 -17  10        2.24        7.34      8.60 o
   4 -17  10        0.59       15.97     11.59 o
   5 -17  10       37.33       12.21     13.43 o
  -5 -16  10        6.82       26.45     16.87 o
  -4 -16  10       13.31       50.32     18.29 o
  -3 -16  10       22.45        7.92     13.36 o
  -2 -16  10        7.06       41.52     16.49 o
  -1 -16  10        2.46        9.56      9.16 o
   0 -16  10        7.96       10.22      6.68 o
   1 -16  10        2.40        1.42     18.32 o
   2 -16  10       45.04       52.91     18.01 o
   3 -16  10       17.62       22.19     11.30 o
   4 -16  10        3.01        1.83     11.60 o
   5 -16  10        8.93      -18.93     18.93 o
  -5 -15  10        0.02       12.10     15.02 o
  -4 -15  10        1.58        2.27     24.73 o
  -3 -15  10        0.42        7.90     12.32 o
  -2 -15  10        7.21       17.04     19.23 o
  -1 -15  10      161.64      156.09     17.40 o
   0 -15  10        7.75        3.45      3.93 o
   1 -15  10      155.48      142.96      9.02 o
   2 -15  10        3.70       13.06     40.61 o
   3 -15  10       17.10        4.89      6.91 o
   4 -15  10        6.01       25.04     14.66 o
   5 -15  10        1.73       18.93     15.27 o
  -6 -14  10       38.19       45.19     23.81 o
  -5 -14  10       52.78       90.57     19.47 o
  -4 -14  10        0.63       -6.88     10.83 o
  -3 -14  10       25.31       16.68     12.42 o
  -2 -14  10       42.00       56.20     15.27 o
  -1 -14  10       29.23       35.19      7.57 o
   0 -14  10        5.16        7.67      5.43 o
   1 -14  10       42.05       33.93      6.73 o
   2 -14  10       43.32       64.39     11.44 o
   3 -14  10      143.67      163.65     21.37 o
   4 -14  10        2.27       31.14     12.82 o
   5 -14  10       52.95       56.79     20.76 o
   6 -14  10        4.50       29.92     21.98 o
  -6 -13  10        2.09       17.10     20.76 o
  -5 -13  10       37.04       79.04     27.48 o
  -4 -13  10      114.66       93.69     38.78 o
  -3 -13  10      174.80      169.05      9.88 o
  -2 -13  10      110.88      102.76     13.28 o
  -1 -13  10       35.72       26.70      4.50 o
   0 -13  10       67.38       64.96      5.70 o
   1 -13  10       88.76       99.11      9.48 o
   2 -13  10       19.50       30.76      7.54 o
   3 -13  10       17.80       11.60     12.82 o
   4 -13  10       32.35       22.59     11.60 o
   5 -13  10       14.17       28.70     15.88 o
   6 -13  10        2.74       28.09     19.54 o
  -6 -12  10        5.16       10.38     30.53 o
  -5 -12  10       50.80       74.71     20.46 o
  -4 -12  10        0.06       21.67     42.44 o
  -3 -12  10       24.29       19.90      2.65 o
  -2 -12  10       95.63       87.09      8.29 o
  -1 -12  10      446.05      483.25     37.05 o
   0 -12  10       10.38       12.12      4.30 o
   1 -12  10      139.81      127.74      7.87 o
   2 -12  10        6.32        9.20     15.88 o
   3 -12  10        1.04       -4.27      8.55 o
   4 -12  10        5.64        1.22      9.77 o
   5 -12  10       54.16       53.74     17.71 o
   6 -12  10       11.19       11.60     14.66 o
  -7 -11  10        0.03       -7.94     15.88 o
  -6 -11  10       21.60       39.69     21.98 o
  -5 -11  10        1.08       20.32     15.57 o
  -4 -11  10       45.23       41.54     11.08 o
  -3 -11  10       12.19       17.05     23.20 o
  -2 -11  10       19.41       15.33      3.33 o
  -1 -11  10       46.51       50.43      4.35 o
   0 -11  10      184.67      190.78      9.27 o
   1 -11  10        8.44       11.44      5.52 o
   2 -11  10        1.62        1.60     11.91 o
   3 -11  10      113.94       94.65     12.82 o
   4 -11  10       88.27      117.24     20.15 o
   5 -11  10       63.65       67.17     17.71 o
   6 -11  10        1.27       47.63     18.93 o
  -7 -10  10        0.00       -1.22     14.04 o
  -6 -10  10        0.79        0.89     11.13 o
  -5 -10  10        1.83        5.31      9.11 o
  -4 -10  10       61.44       51.49      6.26 o
  -3 -10  10       38.28       25.95      7.34 o
  -2 -10  10        0.27        9.16     12.21 o
  -1 -10  10        7.05        8.08      2.80 o
   0 -10  10       15.14       24.09      6.79 o
   1 -10  10      263.15      228.35     14.11 o
   2 -10  10       27.03       28.97      6.68 o
   3 -10  10       11.62        9.16     11.60 o
   4 -10  10        8.04       14.04     12.21 o
   5 -10  10        2.64       25.65     34.20 o
   6 -10  10       15.95       -1.83     12.21 o
   7 -10  10       19.01        1.83     19.54 o
  -7  -9  10        3.62      -10.38     20.76 o
  -6  -9  10       13.59       10.38     11.60 o
  -5  -9  10       13.87       15.25      3.78 o
  -4  -9  10        0.49        1.34     10.33 o
  -3  -9  10       76.35       69.51     13.13 o
  -2  -9  10       29.80       23.84      6.52 o
  -1  -9  10       46.02       48.10      4.62 o
   0  -9  10      118.25      123.91      9.70 o
   1  -9  10       85.13       75.41      9.77 o
   2  -9  10       56.22       45.23      6.75 o
   3  -9  10        1.20        3.73      7.04 o
   4  -9  10       36.10       68.39     18.93 o
   5  -9  10        0.78       14.04     11.60 o
   6  -9  10       21.84       17.10     17.71 o
   7  -9  10       10.85      -14.66     19.54 o
  -7  -8  10      116.61      166.70     33.58 o
  -6  -8  10        0.08       15.88     15.88 o
  -5  -8  10       28.40       28.27      3.55 o
  -4  -8  10       69.59       79.21     10.18 o
  -3  -8  10       62.39       64.29     14.43 o
  -2  -8  10       24.44       23.54      4.96 o
  -1  -8  10       91.58      121.17      5.56 o
   0  -8  10       43.28       43.37      3.56 o
   1  -8  10      340.87      357.61     31.45 o
   2  -8  10       12.41       24.25      9.10 o
   3  -8  10       21.85       22.59      6.91 o
   4  -8  10        1.15        8.55     12.21 o
   5  -8  10       10.51        6.11     12.21 o
   6  -8  10        0.39       20.15     35.42 o
   7  -8  10       39.39       28.09     22.59 o
  -8  -7  10        2.15        9.77     18.32 o
  -7  -7  10        6.46       -6.72     19.54 o
  -6  -7  10       73.01       68.39      8.13 o
  -5  -7  10      121.28      109.83     10.86 o
  -4  -7  10      108.06      105.13      3.17 o
  -3  -7  10      375.54      319.17     10.69 o
  -2  -7  10       35.34       34.39      5.43 o
  -1  -7  10        1.85        1.38      1.59 o
   0  -7  10       28.46       31.91      3.25 o
   1  -7  10        0.33        5.40      4.08 o
   2  -7  10        2.40        1.74      4.25 o
   3  -7  10        2.99        2.08      5.28 o
   4  -7  10        0.33       -9.16      9.16 o
   5  -7  10        0.03      -15.88     15.88 o
   6  -7  10       26.52       28.09     15.88 o
   7  -7  10        1.10       10.99     18.93 o
  -8  -6  10       13.86       -1.83     28.09 o
  -7  -6  10       34.16       42.74     18.32 o
  -6  -6  10        1.18       -6.89     10.08 o
  -5  -6  10        1.32        7.19      3.47 o
  -4  -6  10        2.29        3.28      3.58 o
  -3  -6  10      406.24      408.29     12.27 o
  -2  -6  10      128.40      111.96      6.08 o
  -1  -6  10      678.15      634.15     21.24 o
   0  -6  10      648.72      601.12     35.61 o
   1  -6  10      133.42      117.99     18.62 o
   2  -6  10       41.58       52.90      8.07 o
   3  -6  10      226.78      208.31     14.03 o
   4  -6  10        6.59       -3.66      7.94 o
   5  -6  10       82.21       94.65     18.32 o
   6  -6  10        3.30       50.07     23.20 o
   7  -6  10       17.68       27.48     24.43 o
  -8  -5  10        1.48       12.82     17.10 o
  -7  -5  10       25.66       21.98     26.87 o
  -6  -5  10       85.09       91.78      9.34 o
  -5  -5  10       15.91       14.16      3.37 o
  -4  -5  10        4.15        2.91      3.10 o
  -3  -5  10       94.01       92.70      7.72 o
  -2  -5  10      106.38      111.90      6.30 o
  -1  -5  10       85.63       87.09      3.52 o
   0  -5  10        1.25        2.63      2.64 o
   1  -5  10      206.02      187.01     17.81 o
   2  -5  10        1.18       -1.02      8.55 o
   3  -5  10       75.24       98.77     10.85 o
   4  -5  10       39.42       37.25     13.43 o
   5  -5  10        0.49        1.83      9.77 o
   6  -5  10       10.07       14.66     21.37 o
   7  -5  10       22.19       13.43     17.71 o
  -8  -4  10        1.25       29.31     23.20 o
  -7  -4  10        2.57        6.95      9.81 o
  -6  -4  10       66.52       59.64     11.75 o
  -5  -4  10        9.20       13.14      5.20 o
  -4  -4  10        0.05       -0.08      2.18 o
  -3  -4  10        3.06        5.97      2.91 o
  -2  -4  10      162.75      161.24      4.30 o
  -1  -4  10      138.53      139.42      6.66 o
   0  -4  10        0.03        2.48      2.10 o
   1  -4  10      324.00      291.83     15.39 o
   2  -4  10        6.01        7.63      4.75 o
   3  -4  10       32.53       37.25     10.99 o
   4  -4  10        1.99       19.54     14.04 o
   5  -4  10       32.62       14.66     12.82 o
   6  -4  10        7.98       40.30     25.04 o
   7  -4  10        8.27       13.43     18.93 o
  -8  -3  10       23.83       37.86     22.59 o
  -7  -3  10        1.89       18.55      9.98 o
  -6  -3  10        0.05        4.75      4.50 o
  -5  -3  10        6.58        6.61      5.20 o
  -4  -3  10        6.52       11.87      4.18 o
  -3  -3  10       35.39       44.42      2.69 o
  -2  -3  10       17.28       12.90      1.92 o
  -1  -3  10       43.01       41.55      3.97 o
   0  -3  10      170.53      168.93      7.43 o
   1  -3  10        4.57       10.38      5.33 o
   2  -3  10       90.72       74.46      8.84 o
   3  -3  10      204.06      195.16     56.48 o
   4  -3  10       36.57       47.63     14.04 o
   5  -3  10        8.40       29.92     21.98 o
   6  -3  10        0.03      -11.60     17.10 o
   7  -3  10        2.42      -12.21     16.49 o
  -8  -2  10        7.34       26.87     15.88 o
  -7  -2  10        0.71       14.25      9.98 o
  -6  -2  10      185.67      174.66     18.13 o
  -5  -2  10        2.36       11.05      5.99 o
  -4  -2  10       30.19       36.48      4.41 o
  -3  -2  10        6.40        5.93      2.70 o
  -2  -2  10      156.62      158.73      4.55 o
  -1  -2  10      304.33      298.67     16.24 o
   0  -2  10      347.28      335.39     11.73 o
   1  -2  10        8.96        8.74     10.12 o
   2  -2  10       32.52       27.59      4.96 o
   3  -2  10       69.13       59.23     11.60 o
   4  -2  10       11.77        6.11     17.71 o
   5  -2  10       86.31       82.44     16.49 o
   6  -2  10       23.75       -4.89     22.59 o
   7  -2  10        3.50        4.89     21.37 o
  -8  -1  10        2.49       -2.44     11.66 o
  -7  -1  10        3.86       11.60      7.21 o
  -6  -1  10       12.60       20.39      6.39 o
  -5  -1  10       69.38       63.39      5.20 o
  -4  -1  10      132.52      140.74      9.88 o
  -3  -1  10      114.88      108.70      5.02 o
  -2  -1  10        0.96       10.26      4.59 o
  -1  -1  10     1161.44     1144.77     24.56 o
   0  -1  10       51.49       52.27      5.00 o
   1  -1  10        0.52        2.50      3.62 o
   2  -1  10        1.94       -2.05      3.60 o
   3  -1  10       38.38       29.24      4.50 o
   4  -1  10       76.45      100.14     16.49 o
   5  -1  10       72.30       67.78     15.27 o
   6  -1  10        1.21       10.38     21.98 o
   7  -1  10       36.26        4.89     19.54 o
  -8   0  10        5.30       10.21     12.52 o
  -7   0  10        5.98        5.68      7.57 o
  -6   0  10       78.41       74.10      8.83 o
  -5   0  10        0.42        4.17      5.32 o
  -4   0  10       70.45       68.00      4.34 o
  -3   0  10      302.98      370.33      9.72 o
  -2   0  10      368.21      342.08     10.10 o
  -1   0  10      799.25      745.00     17.21 o
   0   0  10       73.57       78.01      5.16 o
   1   0  10        9.74        0.82      3.28 o
   2   0  10        1.71        5.75      4.40 o
   3   0  10        6.77       16.77     12.21 o
   4   0  10       81.70       82.28      7.09 o
   5   0  10       20.15        0.61     16.49 o
   6   0  10       21.14       18.93     26.26 o
   7   0  10        5.96       21.98     21.37 o
  -8   1  10        0.37        8.12     22.59 o
  -7   1  10        8.04       -4.60      9.65 o
  -6   1  10        0.99       -4.74      8.47 o
  -5   1  10      176.53      167.00     17.19 o
  -4   1  10      152.94      177.99      9.43 o
  -3   1  10        6.22        8.74      2.37 o
  -2   1  10        1.75        5.24      3.15 o
  -1   1  10     1673.75     1922.78     79.44 o
   0   1  10      257.66      251.63     10.81 o
   1   1  10        0.03       -1.29      2.17 o
   2   1  10        1.01        6.68      4.67 o
   3   1  10       52.30       30.89      7.93 o
   4   1  10        0.04       -5.99      5.99 o
   5   1  10       69.64      103.81     22.59 o
   6   1  10        2.27       21.37     18.32 o
  -8   2  10        7.77        5.15     10.87 o
  -7   2  10       14.47        5.50      9.77 o
  -6   2  10        1.82       -5.50      7.94 o
  -5   2  10        5.00       16.67      5.58 o
  -4   2  10       45.95       44.28      4.79 o
  -3   2  10       68.25       76.96      4.17 o
  -2   2  10       84.55       76.12      5.62 o
  -1   2  10       56.97       34.13      3.70 o
   0   2  10       49.32       62.30      5.43 o
   1   2  10     1482.31     1630.39     90.37 o
   2   2  10        0.74        5.08      7.94 o
   3   2  10       40.05       36.98      8.64 o
   4   2  10       53.48       52.54     18.62 o
   5   2  10       38.22       24.43     18.32 o
   6   2  10        5.07      -14.66     14.66 o
  -8   3  10       27.11       35.42     17.71 o
  -7   3  10       55.96       54.96     15.27 o
  -6   3  10        4.50       12.21     12.21 o
  -5   3  10       10.85       15.47      5.25 o
  -4   3  10        0.64        4.95      4.74 o
  -3   3  10       18.25       17.37      4.14 o
  -2   3  10       24.51       26.34      4.01 o
  -1   3  10       66.16       61.73      3.32 o
   0   3  10        0.00        3.30      3.40 o
   1   3  10      390.41      458.19     23.03 o
   2   3  10      120.31      121.52     18.93 o
   3   3  10      716.64      840.61     31.91 o
   4   3  10       57.38       70.52     11.87 o
   5   3  10        0.09        4.89     18.32 o
   6   3  10       16.48      -12.82     25.65 o
  -8   4  10       34.53       40.91     24.43 o
  -7   4  10       14.55       14.66     17.71 o
  -6   4  10        0.34      -10.38     10.38 o
  -5   4  10        1.35        6.67      4.77 o
  -4   4  10       15.41       13.43     15.87 o
  -3   4  10       54.79       52.58      4.78 o
  -2   4  10      248.52      244.55     13.89 o
  -1   4  10       34.66       35.55      3.10 o
   0   4  10       58.45       70.51     17.78 o
   1   4  10       23.73       24.43     10.38 o
   2   4  10        0.11       -1.83      9.77 o
   3   4  10      106.20       78.16     12.82 o
   4   4  10       17.98       17.71     35.42 o
   5   4  10      305.96      261.96     31.14 o
   6   4  10        7.79       37.86     21.98 o
  -8   5  10        8.71       17.71     17.71 o
  -7   5  10       51.37       40.30     15.27 o
  -6   5  10       73.31       68.39     17.10 o
  -5   5  10      171.95      177.30     10.58 o
  -4   5  10       48.99       53.03     12.36 o
  -3   5  10       46.02       51.45      5.14 o
  -2   5  10        0.08        4.42     14.35 o
  -1   5  10       72.19       77.74      7.73 o
   0   5  10        0.71        8.18      4.16 o
   1   5  10       17.32       10.38      9.16 o
   2   5  10        2.13        6.11      9.16 o
   3   5  10       57.44       51.90     15.27 o
   4   5  10        0.24        9.16     12.82 o
   5   5  10       94.58       87.93     24.43 o
   6   5  10       14.33       -3.66     17.10 o
  -7   6  10        3.25        4.89     14.04 o
  -6   6  10       18.91       32.36     18.32 o
  -5   6  10      262.90      274.16     24.12 o
  -4   6  10       60.74       71.84      8.94 o
  -3   6  10       40.81       31.75     12.82 o
  -2   6  10       79.77       79.39     14.04 o
  -1   6  10        0.01       15.89      9.49 o
   0   6  10       94.34       96.01     10.68 o
   1   6  10      110.99      106.72     11.60 o
   2   6  10       47.73       55.05     18.01 o
   3   6  10       10.98        7.94     13.43 o
   4   6  10       19.02       17.10     14.66 o
   5   6  10       27.16       37.25     19.54 o
  -7   7  10       39.17       50.07     18.32 o
  -6   7  10      159.13      169.15     29.31 o
  -5   7  10      185.55      177.69     19.54 o
  -4   7  10        0.00       22.59     10.99 o
  -3   7  10      642.43      688.80     39.69 o
  -2   7  10      260.78      240.54     17.26 o
  -1   7  10      171.55      172.13     27.48 o
   0   7  10        4.70        2.30      4.27 o
   1   7  10       13.21       16.85      9.16 o
   2   7  10       31.83       19.54     10.38 o
   3   7  10      166.06      194.18     23.20 o
   4   7  10       15.44       32.36     24.43 o
   5   7  10        1.01       -8.55     16.49 o
  -7   8  10       40.75       40.91     15.27 o
  -6   8  10        2.18       -1.83     10.99 o
  -5   8  10      153.83      194.79     21.37 o
  -4   8  10        2.79       -1.83     14.66 o
  -3   8  10      424.80      446.37     32.36 o
  -2   8  10       20.66        4.27      8.55 o
  -1   8  10      927.35     1025.19     82.74 o
   0   8  10       60.26       67.04      5.33 o
   1   8  10       40.70       47.02     18.93 o
   2   8  10       61.27       32.36     13.43 o
   3   8  10       60.39       85.49     25.65 o
   4   8  10       49.07       53.13     18.32 o
  -7   9  10        0.16       15.27     21.37 o
  -6   9  10       23.86       13.43     14.04 o
  -5   9  10       42.12       43.97     14.66 o
  -4   9  10       13.29       20.15     14.04 o
  -3   9  10       15.55       26.87     15.27 o
  -2   9  10        8.06        1.22     10.38 o
  -1   9  10     1812.98     2019.96    173.11 o
   0   9  10      495.68      497.58     32.36 o
   1   9  10      826.98      815.20     47.63 o
   2   9  10        0.00        6.11     15.27 o
   3   9  10       24.33       36.64     18.93 o
   4   9  10       70.87       75.72     25.65 o
  -6  10  10       86.41      100.75     19.54 o
  -4  10  10        5.41       17.71     11.60 o
  -3  10  10      134.23      156.32     25.65 o
  -2  10  10        0.00        4.89     10.99 o
  -1  10  10      104.29       95.87     17.71 o
   0  10  10       59.35       51.29     12.82 o
   1  10  10     1442.35     1413.62     76.33 o
   2  10  10      176.50      167.31     27.48 o
   3  10  10      770.83      991.67     65.34 o
   4  10  10        2.65       23.20     20.15 o
  -6  11  10        2.47       11.60     23.20 o
  -5  11  10        4.80       14.04     21.98 o
  -4  11  10       10.65       58.62     24.43 o
  -3  11  10       10.89       15.27     12.21 o
  -2  11  10       35.33       30.53     13.43 o
  -1  11  10       24.36       28.09     19.54 o
   0  11  10       45.87       43.36     17.10 o
   1  11  10       59.87       91.60     22.59 o
   2  11  10      116.97      161.82     29.31 o
   3  11  10      794.18      680.86     65.34 o
  -5  12  10        0.19        1.83     23.20 o
  -4  12  10       19.11       50.68     26.87 o
  -3  12  10        2.43       53.13     26.87 o
  -2  12  10       23.50       31.14     14.04 o
  -1  12  10        7.74       36.03     22.59 o
   0  12  10        4.89        1.83     15.27 o
   1  12  10       79.77      100.75     27.48 o
   2  12  10        1.08       29.92     17.71 o
  -4  13  10        6.74        1.22     13.43 o
  -3  13  10        0.62        7.33     17.71 o
  -2  13  10       19.83        1.83     20.76 o
  -1  13  10       39.00       54.68     15.57 o
   0  13  10       33.00       65.34     34.81 o
   1  13  10       18.56       18.32     25.65 o
  -3  14  10        0.38       72.67     31.14 o
  -2  14  10        4.01        1.83     14.04 o
  -1  14  10       10.37       36.64     17.10 o
   0  14  10        4.39       24.43     20.15 o
  -1 -20  11       82.06       23.81     17.10 o
   0 -20  11        2.61       12.82     15.88 o
   1 -20  11        4.22       27.48     16.49 o
   2 -20  11       16.00        1.83     15.88 o
  -2 -19  11       16.38       20.76     15.88 o
  -1 -19  11        6.48       -1.83     15.88 o
   0 -19  11       19.98       39.69     16.49 o
   1 -19  11       46.04       37.95     10.72 o
   2 -19  11        6.79        3.83      8.92 o
   3 -19  11        0.00       10.67     14.04 o
  -3 -18  11      106.69      135.70     89.15 o
  -2 -18  11        0.78       -1.22     15.88 o
  -1 -18  11       11.91       14.66     14.04 o
   1 -18  11        0.83        0.52     12.03 o
   2 -18  11       24.91       42.22     11.41 o
   3 -18  11       21.22       22.08     14.66 o
   4 -18  11        4.72       13.47     12.07 o
  -4 -17  11        9.97       45.86     26.26 o
  -3 -17  11        0.13      -13.09     15.57 o
  -2 -17  11       28.62       40.30     15.27 o
  -1 -17  11       10.58       10.99     13.43 o
   0 -17  11       13.40        6.79     14.04 o
   1 -17  11        0.07        5.33      9.46 o
   2 -17  11       65.51       75.70     10.57 o
   3 -17  11        7.11       11.41     10.09 o
   4 -17  11       99.37       71.13     14.35 o
  -5 -16  11        6.59      -12.87     15.82 o
  -4 -16  11       19.11       26.72     24.73 o
  -3 -16  11       16.39       17.61     14.46 o
  -2 -16  11        4.45        9.77     14.66 o
  -1 -16  11       70.11       81.36     13.14 o
   0 -16  11        1.58        5.71      8.02 o
   1 -16  11       96.26      100.89     10.99 o
   2 -16  11      120.31      141.28     13.05 o
   3 -16  11       16.49       14.66      7.77 o
   4 -16  11       15.35       31.14     15.88 o
   5 -16  11        2.30       24.43     21.98 o
  -5 -15  11       78.47       55.97     23.81 o
  -4 -15  11        5.15      -12.88     31.45 o
  -3 -15  11       50.50       43.66     13.39 o
  -2 -15  11       20.74        2.44     16.49 o
  -1 -15  11       16.69       14.50      6.20 o
   0 -15  11       19.85       31.77     18.32 o
   1 -15  11        6.15       11.91     15.76 o
   2 -15  11       37.25       34.67      7.04 o
   3 -15  11        6.45       12.03      7.30 o
   4 -15  11       29.92       39.08     15.88 o
   5 -15  11        0.16      -15.27     15.27 o
  -6 -14  11       17.15       15.91     14.46 o
  -5 -14  11        1.39       -6.66     13.64 o
  -4 -14  11      253.67      270.17     25.67 o
  -3 -14  11       20.29       26.38     15.27 o
  -2 -14  11      262.44      233.59     12.85 o
  -1 -14  11        5.98        3.48      4.35 o
   0 -14  11        0.03        1.71      5.02 o
   1 -14  11       17.09       25.05      7.03 o
   2 -14  11       13.45       16.76      6.60 o
   3 -14  11       69.69       56.18     14.04 o
   4 -14  11        0.04        1.22     12.21 o
   5 -14  11        8.71       40.91     17.10 o
   6 -14  11        1.60      -15.27     28.09 o
  -6 -13  11       49.99       66.20     19.66 o
  -5 -13  11        2.55        4.89     11.73 o
  -4 -13  11        1.91       17.97     10.14 o
  -3 -13  11      100.61       83.42     11.39 o
  -2 -13  11      304.09      325.10     14.19 o
  -1 -13  11      230.75      205.00     13.86 o
   0 -13  11      141.14      133.53      7.56 o
   1 -13  11        3.48        8.33      7.00 o
   2 -13  11       14.80       18.49      7.46 o
   3 -13  11       31.96       32.36      9.16 o
   4 -13  11       99.67       96.48     15.88 o
   5 -13  11       33.36       22.59     16.49 o
   6 -13  11       13.84        3.66     28.09 o
  -6 -12  11        0.58       26.83     20.76 o
  -5 -12  11       20.23       20.75     18.62 o
  -4 -12  11      195.20      193.83     15.82 o
  -3 -12  11      117.59      109.99     14.51 o
  -2 -12  11      185.59      170.98     18.32 o
  -1 -12  11        0.05        2.60      3.12 o
   0 -12  11      417.14      407.59     15.25 o
   1 -12  11       75.33       78.08      6.34 o
   2 -12  11      210.25      193.98     14.07 o
   3 -12  11       23.07       18.32     17.71 o
   4 -12  11        1.02       23.81     15.88 o
   5 -12  11       43.49       18.32     18.93 o
   6 -12  11       19.99       44.58     30.53 o
  -7 -11  11        0.52       15.27     17.71 o
  -6 -11  11        0.42       42.64     18.26 o
  -5 -11  11        7.64       19.79     13.56 o
  -4 -11  11        5.72       21.60     13.50 o
  -3 -11  11       25.21       22.86      8.32 o
  -2 -11  11      172.55      134.95     15.88 o
  -1 -11  11        7.06        6.15      4.45 o
   0 -11  11       10.79       12.98      4.64 o
   1 -11  11      125.77      118.74      7.08 o
   2 -11  11      330.99      371.60     34.50 o
   3 -11  11      204.02      230.82     20.15 o
   4 -11  11        0.63        1.22     13.43 o
   5 -11  11        6.95        3.66     14.04 o
   6 -11  11        3.15      -10.99     20.76 o
  -7 -10  11        2.62       15.27     16.49 o
  -6 -10  11        8.85       21.53     26.09 o
  -5 -10  11        8.01       12.66     10.40 o
  -4 -10  11        0.00       11.74      9.47 o
  -3 -10  11        2.40       10.83      8.84 o
  -2 -10  11        3.29       15.27     10.99 o
  -1 -10  11      238.41      247.61     12.88 o
   0 -10  11     1325.28     1384.60     40.80 o
   1 -10  11      179.33      189.83     10.53 o
   2 -10  11       79.87       58.11      8.24 o
   3 -10  11       12.91       24.43      9.77 o
   4 -10  11      719.15      765.12     46.41 o
   5 -10  11        6.24        6.72     14.66 o
   6 -10  11        2.45       13.43     19.54 o
  -7  -9  11        4.32      -25.04     25.04 o
  -6  -9  11       26.32       30.81     18.93 o
  -5  -9  11        0.07        7.79      7.48 o
  -4  -9  11        0.29       26.89      9.00 o
  -3  -9  11       79.59       64.90     19.85 o
  -2  -9  11       37.85       39.06     28.39 o
  -1  -9  11       30.59       32.08      2.82 o
   0  -9  11        1.75        6.01      5.52 o
   1  -9  11       36.21       43.59      6.16 o
   2  -9  11      349.27      361.06     18.04 o
   3  -9  11       77.75       44.58     12.21 o
   4  -9  11      111.58      128.23     23.81 o
   5  -9  11       60.04       73.28     49.46 o
   6  -9  11       30.13       17.10     14.04 o
  -7  -8  11       20.99       42.74     16.49 o
  -6  -8  11      176.76      165.48     27.48 o
  -5  -8  11        1.29       -5.43      6.81 o
  -4  -8  11        8.36        9.69      8.59 o
  -3  -8  11       90.71       82.49     10.78 o
  -2  -8  11        1.48       -5.00      5.00 o
  -1  -8  11       65.65       60.13      2.65 o
   0  -8  11      207.20      215.86      7.82 o
   1  -8  11        0.36        1.49      6.72 o
   2  -8  11        1.85       10.54     16.18 o
   3  -8  11        0.24       10.99     12.21 o
   4  -8  11      223.69      205.78     20.15 o
   5  -8  11       34.29       23.81     12.21 o
   6  -8  11        4.25      -14.04     14.66 o
   7  -8  11        0.73       -3.66     34.20 o
  -8  -7  11        0.00        5.50     22.59 o
  -7  -7  11        3.21        4.27     17.10 o
  -6  -7  11      158.52      225.93     58.62 o
  -5  -7  11       53.28       51.36      6.53 o
  -4  -7  11        0.34        1.07      5.43 o
  -3  -7  11        1.33        0.83      5.51 o
  -2  -7  11       31.88       36.66     10.66 o
  -1  -7  11       19.44       20.85      3.08 o
   0  -7  11      897.21      946.51     22.30 o
   1  -7  11       88.73       99.82      7.66 o
   2  -7  11        3.85        6.30      5.40 o
   3  -7  11       21.01       38.47     12.82 o
   5  -7  11        0.76       -2.44     18.93 o
   6  -7  11       10.29       39.69     28.09 o
   7  -7  11        2.17       58.62     25.04 o
  -8  -6  11       52.25       56.79     29.31 o
  -7  -6  11       39.94       19.54     17.10 o
  -6  -6  11      166.59      188.33     12.18 o
  -5  -6  11        1.84        4.24      5.29 o
  -4  -6  11        1.10       19.97      8.43 o
  -3  -6  11       28.91       26.75      4.61 o
  -2  -6  11        0.19        0.90      3.66 o
  -1  -6  11      306.90      286.11     10.40 o
   0  -6  11       93.83       99.12      5.20 o
   1  -6  11        0.03        1.01      5.42 o
   2  -6  11       41.11       38.09      6.44 o
   3  -6  11       31.11       32.36     12.82 o
   4  -6  11      106.01       91.60     18.32 o
   5  -6  11        0.48       -5.50     12.21 o
   6  -6  11       10.99       -6.11     15.88 o
   7  -6  11        3.76       43.97     33.58 o
  -8  -5  11        3.47      -10.38     16.49 o
  -7  -5  11        4.21        7.94     14.04 o
  -6  -5  11       23.08       22.23      6.10 o
  -5  -5  11      184.58      193.05      9.07 o
  -4  -5  11       22.73       21.55      4.54 o
  -3  -5  11       45.88       39.48      4.70 o
  -2  -5  11      113.09      109.17      5.66 o
  -1  -5  11      239.42      245.86      7.48 o
   0  -5  11      342.11      334.57      9.74 o
   1  -5  11       31.28       40.33      5.00 o
   2  -5  11        0.58        5.39      5.50 o
   3  -5  11        0.01       -3.66     12.21 o
   4  -5  11       15.44        3.05     13.43 o
   5  -5  11       30.61       35.42     16.49 o
   6  -5  11        0.03       25.04     23.20 o
   7  -5  11        1.03       39.69     27.48 o
  -8  -4  11       23.27       83.66     37.25 o
  -7  -4  11        6.27       -1.22     30.53 o
  -6  -4  11        2.90        5.88      6.28 o
  -5  -4  11        1.36        0.04      3.59 o
  -4  -4  11      505.47      497.45     12.36 o
  -3  -4  11      214.14      237.85      7.37 o
  -2  -4  11     1189.51     1211.05     18.35 o
  -1  -4  11      267.90      257.30      6.90 o
   0  -4  11       14.67       13.42      4.58 o
   1  -4  11        1.20        4.25      3.40 o
   2  -4  11       11.35       11.93      4.90 o
   3  -4  11       19.37        1.22      7.33 o
   4  -4  11       11.24       43.97     14.66 o
   5  -4  11        1.74        5.50     12.82 o
   6  -4  11        1.93       -3.66     17.71 o
   7  -4  11        7.48       72.05     36.03 o
  -8  -3  11       47.15       53.74     19.54 o
  -7  -3  11        8.78        2.30     10.36 o
  -6  -3  11        1.62       -0.16      8.85 o
  -5  -3  11        0.08        4.55      3.96 o
  -4  -3  11        0.25       17.53     50.45 o
  -3  -3  11       35.66       31.83      2.73 o
  -2  -3  11       26.81       23.12      2.05 o
  -1  -3  11      245.48      264.59     10.36 o
   0  -3  11     1472.88     1557.11     47.21 o
   1  -3  11       72.67       81.65      7.24 o
   2  -3  11      537.99      580.66     17.97 o
   3  -3  11        7.43        5.50      8.55 o
   4  -3  11        9.05        9.16     10.38 o
   5  -3  11       20.60       17.71     12.82 o
   6  -3  11        2.22        3.66     19.54 o
   7  -3  11        1.34        6.72     19.54 o
  -8  -2  11        2.49        0.00     17.71 o
  -7  -2  11       20.17       18.80      8.96 o
  -6  -2  11      106.31       87.39     18.12 o
  -5  -2  11        8.72        8.00      3.46 o
  -4  -2  11       43.29       48.70      3.98 o
  -3  -2  11       30.44       30.36      3.71 o
  -2  -2  11        3.98        3.75      2.02 o
  -1  -2  11        9.26       13.00      2.86 o
   0  -2  11      125.70      110.88      7.85 o
   1  -2  11       81.48       85.82     18.06 o
   2  -2  11      497.86      487.08     17.82 o
   3  -2  11       11.30        5.08      4.52 o
   4  -2  11      138.97      108.69     15.88 o
   5  -2  11        7.31       28.70     18.93 o
   6  -2  11       61.42       67.17     20.15 o
  -8  -1  11        0.38       27.48     31.75 o
  -7  -1  11       32.48       34.27      9.43 o
  -6  -1  11      163.06      170.24     27.81 o
  -5  -1  11      104.66       93.98      6.69 o
  -4  -1  11        8.02        8.53      3.85 o
  -3  -1  11       32.01       31.58      4.44 o
  -2  -1  11      486.32      534.30     12.32 o
  -1  -1  11      135.57      148.99      5.04 o
   0  -1  11       44.03       47.49      6.88 o
   1  -1  11        5.25       34.56    184.74 o
   2  -1  11       36.03       30.54     11.80 o
   3  -1  11       41.76       44.99      7.30 o
   4  -1  11       74.37       86.57      9.51 o
   5  -1  11        0.26        9.77     14.04 o
   6  -1  11       32.66       89.15     32.97 o
  -8   0  11       16.99        9.16     22.59 o
  -7   0  11        0.23       -8.58     10.38 o
  -6   0  11       33.59       20.04     10.36 o
  -5   0  11       11.84        4.66      3.53 o
  -4   0  11      820.11      930.21     21.85 o
  -3   0  11      120.28      109.01      5.64 o
  -2   0  11      402.71      424.70     16.09 o
  -1   0  11      145.84      174.61      7.18 o
   0   0  11      230.16      239.53     30.76 o
   1   0  11        8.02        6.18      8.85 o
   2   0  11      118.03      116.45      7.53 o
   3   0  11        0.15        7.21      4.91 o
   4   0  11       45.25       50.95      9.43 o
   5   0  11       14.60       14.04     13.43 o
   6   0  11        6.30       20.15     23.20 o
  -8   1  11        0.16        2.63      8.58 o
  -7   1  11        3.80       33.11     18.93 o
  -6   1  11       12.50        8.57      7.19 o
  -5   1  11       41.75       40.46      4.89 o
  -4   1  11      262.26      265.40      9.39 o
  -3   1  11      195.13      186.61      7.47 o
  -2   1  11     1362.32     1299.12     37.10 o
  -1   1  11        9.16        9.77      3.35 o
   0   1  11        2.56       14.27    162.55 o
   1   1  11       17.44       27.53      4.62 o
   2   1  11       18.98       28.09      5.34 o
   3   1  11        0.18        2.51      7.21 o
   4   1  11       44.70       37.23     10.62 o
   5   1  11        0.49        4.27     25.65 o
   6   1  11        7.18        3.66     24.43 o
  -8   2  11       12.90        6.60     21.07 o
  -7   2  11       17.36       11.17      8.58 o
  -6   2  11      175.23      187.46     17.71 o
  -5   2  11       48.47       44.97      5.67 o
  -4   2  11        1.52        9.46      4.49 o
  -3   2  11        2.94        6.18      2.34 o
  -2   2  11      161.27      168.93      6.77 o
  -1   2  11      128.06      123.73      6.32 o
   0   2  11      924.50      878.79     24.17 o
   1   2  11       26.80       38.59     18.62 o
   2   2  11       58.02       62.47      6.88 o
   3   2  11        0.00       16.07     19.85 o
   4   2  11        5.71       16.79      9.93 o
   5   2  11       16.81       -1.83     17.10 o
   6   2  11        2.11       44.58     20.15 o
  -8   3  11        0.16       16.93     28.39 o
  -7   3  11       11.87        6.11     10.99 o
  -6   3  11       20.02       33.58     14.04 o
  -5   3  11        1.18        7.51      7.30 o
  -4   3  11       58.87       46.79      5.20 o
  -3   3  11      199.74      199.47     12.57 o
  -2   3  11      189.61      189.55      9.31 o
  -1   3  11      282.49      299.36     10.79 o
   0   3  11      677.68      733.64     21.55 o
   1   3  11       68.33       79.38     14.04 o
   2   3  11        0.24      -12.21     12.82 o
   3   3  11       14.14       11.32      7.77 o
   4   3  11       43.57       40.91     14.66 o
   5   3  11        4.07       40.91     26.26 o
   6   3  11        7.07       76.94     34.20 o
  -8   4  11      105.31       98.31     20.76 o
  -7   4  11        0.45        5.50     17.10 o
  -6   4  11       45.64       47.63     11.60 o
  -5   4  11      102.33      115.67     13.30 o
  -4   4  11      200.23      229.83     12.47 o
  -3   4  11        1.12        2.38      5.89 o
  -2   4  11      140.60      136.47     11.16 o
  -1   4  11        0.22        0.23      2.86 o
   0   4  11       39.67       35.36      6.72 o
   1   4  11      135.60      122.13     15.88 o
   2   4  11      581.76      515.38     46.41 o
   3   4  11       17.04       30.53     14.66 o
   4   4  11       78.95       78.16     25.65 o
   5   4  11        0.24       -7.33     21.37 o
  -7   5  11        4.19       10.38     16.49 o
  -6   5  11        0.12       15.27     14.66 o
  -5   5  11        2.26        8.68      6.45 o
  -4   5  11       12.90       30.69      6.29 o
  -3   5  11       63.60       60.45      5.54 o
  -2   5  11       37.05       45.19     10.99 o
  -1   5  11       41.18       51.27      7.20 o
   0   5  11       35.55       42.68      5.50 o
   1   5  11        4.63       -4.27      9.16 o
   2   5  11       82.46      100.75     26.26 o
   3   5  11       43.93       21.98     15.88 o
   4   5  11       13.80       21.98     14.66 o
   5   5  11        9.34       31.14     20.15 o
  -7   6  11        9.89       15.27     16.49 o
  -6   6  11      118.20      130.68     25.04 o
  -5   6  11       72.51      108.08     19.54 o
  -4   6  11      238.68      275.23     36.94 o
  -3   6  11        4.67        2.24      4.37 o
  -2   6  11      152.89      139.22     17.71 o
  -1   6  11       32.28       34.66      9.46 o
   0   6  11      316.99      328.50     11.28 o
   1   6  11        6.37        4.76      6.41 o
   2   6  11        6.32       14.04     13.43 o
   3   6  11        5.66       21.98     13.43 o
   4   6  11       56.59       53.74     31.75 o
   5   6  11        2.98       -7.94     23.20 o
  -7   7  11       11.76       19.54     17.71 o
  -6   7  11        2.36       10.99     17.10 o
  -5   7  11        2.79        8.55     12.82 o
  -4   7  11        4.98       -3.05      9.16 o
  -3   7  11      236.65      245.47     21.98 o
  -2   7  11       32.38       34.59      8.51 o
  -1   7  11        0.47       -5.63      5.80 o
   0   7  11        3.29        3.19      3.06 o
   1   7  11       15.70       22.59     16.49 o
   2   7  11       63.65       70.83     15.27 o
   3   7  11        1.49       32.36     22.59 o
   4   7  11       44.09       47.02     20.76 o
  -7   8  11       18.69       40.30     22.59 o
  -6   8  11       12.95        6.72     12.21 o
  -5   8  11       19.71       10.38     19.54 o
  -4   8  11        0.20      -10.38     10.38 o
  -3   8  11        0.74        7.33      9.16 o
  -2   8  11      179.04      188.69     25.04 o
  -1   8  11      156.64      125.79     19.54 o
   0   8  11       10.60        8.29      7.69 o
   1   8  11        4.48        0.61     10.38 o
   2   8  11        8.35        9.77     15.88 o
   3   8  11        1.38        0.00     15.27 o
   4   8  11        0.00      -15.88     27.48 o
  -6   9  11       62.38       90.37     26.87 o
  -5   9  11       16.47       36.03     15.27 o
  -4   9  11        9.93       17.71     13.43 o
  -3   9  11       45.17       66.56     19.54 o
  -2   9  11       29.28       48.85     16.49 o
  -1   9  11       38.62       16.49     14.04 o
   0   9  11       16.24        9.77     12.82 o
   1   9  11       59.18       57.40     17.71 o
   2   9  11       17.29       53.74     29.92 o
   3   9  11        6.44       47.02     25.04 o
   4   9  11        1.10        3.05     22.59 o
  -6  10  11       24.73        5.50     14.04 o
  -5  10  11        0.69      -15.88     15.88 o
  -4  10  11       14.19       18.93     12.82 o
  -3  10  11        3.38       -0.61     18.93 o
  -2  10  11        2.45        1.22     19.54 o
  -1  10  11        3.22        7.33     14.66 o
   0  10  11       46.73       50.07     15.88 o
   1  10  11       41.10        9.16     17.10 o
   2  10  11        2.38       18.93     17.71 o
   3  10  11        5.42       -3.05     19.54 o
  -5  11  11        0.55        3.66     15.27 o
  -4  11  11       75.35      105.03     19.54 o
  -3  11  11        0.67      -14.66     14.66 o
  -2  11  11       73.55       61.67     17.10 o
  -1  11  11       23.20       32.97     26.87 o
   0  11  11        0.08       10.99     15.27 o
   1  11  11        8.24      -17.10     23.81 o
   2  11  11       14.25       12.82     18.32 o
  -5  12  11       28.92       -7.94     15.88 o
  -4  12  11       16.82        7.33     16.49 o
  -3  12  11       22.85       60.45     29.31 o
  -2  12  11       77.75       50.68     16.49 o
  -1  12  11        5.68        4.27     21.37 o
   0  12  11       10.46       -8.55     15.88 o
   1  12  11        1.85       18.32     19.54 o
   2  12  11        6.62       78.77     29.31 o
  -4  13  11        3.85       11.60     21.37 o
  -3  13  11        0.74       10.99     14.66 o
  -2  13  11        7.41        6.11     20.15 o
  -1  13  11       11.61       19.82     17.10 o
   0  13  11      133.10       85.49     25.04 o
  -2  14  11        0.01       -6.72     18.93 o
  -1  14  11        1.52       -1.83     19.54 o
  -1 -20  12       79.04       53.13     26.26 o
   0 -20  12        2.13       -4.27     26.26 o
   1 -20  12       11.77       10.38     12.82 o
  -2 -19  12        0.10       -3.05     17.71 o
  -1 -19  12       60.06       15.88     18.93 o
   1 -19  12      111.58      120.91     19.54 o
   2 -19  12        0.11        0.67      9.77 o
   3 -19  12        0.05        9.80     10.52 o
  -3 -18  12        1.06       30.14     17.57 o
  -2 -18  12       26.70       20.76     12.21 o
  -1 -18  12        9.61       -8.55     14.04 o
   0 -18  12       28.32       59.84     18.93 o
   1 -18  12      106.01      132.85     15.72 o
   2 -18  12      359.43      453.93     59.54 o
   3 -18  12      186.22      200.84     31.75 o
  -4 -17  12      140.32      169.64     29.64 o
  -3 -17  12        9.94       17.19     36.64 o
  -2 -17  12      350.93      386.53     51.29 o
  -1 -17  12        6.96        7.33     14.04 o
   0 -17  12       24.63       31.75     12.82 o
   1 -17  12        2.28        9.31      8.24 o
   2 -17  12        0.00       -3.69      8.07 o
   3 -17  12       80.86       71.72     13.12 o
   4 -17  12      117.63      117.28     18.93 o
  -5 -16  12       13.83      -29.92     29.92 o
  -4 -16  12       93.36      112.63     56.18 o
  -3 -16  12        1.74       -8.81     16.18 o
  -2 -16  12       11.27       21.98     25.04 o
  -1 -16  12       13.51       52.51     26.26 o
   0 -16  12      150.50      160.69     32.97 o
   1 -16  12        0.75       40.00     15.57 o
   2 -16  12       52.79       54.76     19.23 o
   3 -16  12        1.05       25.70     13.10 o
   4 -16  12      122.13      129.45     21.37 o
   5 -16  12      123.64       94.65     21.98 o
  -5 -15  12       37.52       44.23     25.95 o
  -4 -15  12       10.35       13.01     16.79 o
  -3 -15  12        7.72        5.91      9.81 o
  -2 -15  12        0.97      -13.43     13.43 o
  -1 -15  12       49.31       44.84     10.99 o
   0 -15  12      432.39      435.13     22.25 o
   1 -15  12        7.12        0.57      6.72 o
   2 -15  12       42.86       44.45     10.56 o
   3 -15  12        1.98       -1.49      9.77 o
   4 -15  12       14.60       -0.61     11.60 o
   5 -15  12        0.11      -12.82     20.76 o
  -5 -14  12        2.70       16.89     14.42 o
  -4 -14  12       41.37       34.13     15.27 o
  -3 -14  12       12.76       12.68      9.47 o
  -2 -14  12        0.03       12.21     12.21 o
  -1 -14  12       42.99       46.79      7.46 o
   0 -14  12       94.87       81.08      5.98 o
   1 -14  12        8.01       10.14      5.35 o
   2 -14  12       66.41       64.52      9.10 o
   3 -14  12       12.55       36.03     18.32 o
   4 -14  12      114.81      125.18     25.65 o
   5 -14  12        0.78      -18.93     20.76 o
  -6 -13  12        5.15       41.46     32.06 o
  -5 -13  12       22.92       42.13     17.27 o
  -4 -13  12        0.33        0.16     11.59 o
  -3 -13  12        1.48       -6.59      8.41 o
  -2 -13  12        6.38        7.33     15.27 o
  -1 -13  12        5.33        3.44      3.11 o
   0 -13  12        5.86        4.72      4.50 o
   1 -13  12       13.21       19.47      5.37 o
   2 -13  12      227.58      223.14     12.06 o
   3 -13  12        0.27       19.54     14.04 o
   4 -13  12       79.30       72.67     15.27 o
   5 -13  12       30.46       23.81     24.43 o
  -6 -12  12        1.12       27.24     17.89 o
  -5 -12  12        2.57        7.98     13.89 o
  -4 -12  12        0.44        3.45     16.18 o
  -3 -12  12        0.18       21.07      9.50 o
  -2 -12  12       80.25       47.02     12.21 o
  -1 -12  12       32.07       37.60      4.95 o
   0 -12  12       74.44       58.76      5.60 o
   1 -12  12        0.07        2.15      4.90 o
   2 -12  12      260.04      259.99     15.91 o
   3 -12  12        3.34        1.83      7.94 o
   4 -12  12        4.65        0.00     12.82 o
   5 -12  12        0.30       30.53     19.54 o
   6 -12  12       30.24       37.25     20.15 o
  -6 -11  12       63.80       53.20     17.71 o
  -5 -11  12        0.42       20.76     11.91 o
  -4 -11  12      124.99      111.10     14.23 o
  -3 -11  12        0.33       14.77     24.12 o
  -2 -11  12       68.67       48.79      8.87 o
  -1 -11  12        1.07        0.11      2.06 o
   0 -11  12        4.95        2.25      3.01 o
   1 -11  12        9.30        7.94      4.54 o
   2 -11  12      105.32      105.78     20.15 o
   3 -11  12        3.97        3.05     12.21 o
   4 -11  12       41.50       37.25     22.59 o
   5 -11  12       16.95       31.14     15.88 o
   6 -11  12       27.26       35.42     20.76 o
  -7 -10  12       20.91       28.09     17.71 o
  -6 -10  12        3.85       23.80     12.31 o
  -5 -10  12        2.92        2.90      9.32 o
  -4 -10  12        0.71        2.63      9.22 o
  -3 -10  12       13.51       17.79     12.09 o
  -2 -10  12       71.69       82.98      9.90 o
  -1 -10  12       14.48       14.61      1.86 o
   0 -10  12       15.16       19.42      5.30 o
   1 -10  12       57.28       62.11     11.55 o
   2 -10  12        0.02       14.85      6.83 o
   3 -10  12       21.52       23.20     11.60 o
   4 -10  12       34.69       21.98     12.82 o
   5 -10  12        2.71       -1.83     14.04 o
   6 -10  12       27.84       10.99     16.49 o
  -7  -9  12      258.60      253.41     42.74 o
  -6  -9  12        0.35      -10.38     22.90 o
  -5  -9  12        0.01       -8.27      8.69 o
  -4  -9  12      184.23      202.42     13.98 o
  -3  -9  12       63.07       58.78     23.20 o
  -2  -9  12       91.24       64.17     10.69 o
  -1  -9  12       15.19       13.66      2.50 o
   0  -9  12       48.26       47.33      4.70 o
   1  -9  12        9.20        8.77      4.20 o
   2  -9  12       91.44       73.01     11.91 o
   3  -9  12        0.02       12.21      8.55 o
   4  -9  12        6.70       20.76     26.87 o
   5  -9  12        4.41       -2.44     13.43 o
   6  -9  12        0.08        4.89     25.04 o
  -7  -8  12       15.33       -7.94     14.66 o
  -6  -8  12       18.75       11.20      9.90 o
  -5  -8  12      317.90      342.97     15.73 o
  -4  -8  12        0.01       -3.86      7.04 o
  -3  -8  12       60.74       63.83      7.60 o
  -2  -8  12      173.69      142.99     36.03 o
  -1  -8  12       49.00       48.35      7.20 o
   0  -8  12       72.42       75.32      5.69 o
   1  -8  12       15.54       14.12      5.01 o
   2  -8  12       25.55       33.37      6.25 o
   3  -8  12       11.58        9.77      7.94 o
   4  -8  12        4.02        7.33      9.77 o
   5  -8  12       25.07       35.42     15.88 o
   6  -8  12        0.56       42.74     19.54 o
  -7  -7  12      413.56      402.41     43.97 o
  -6  -7  12      119.14      118.90     17.26 o
  -5  -7  12       11.25        7.81      7.18 o
  -4  -7  12      226.06      217.00     12.30 o
  -3  -7  12      219.07      208.20     13.82 o
  -2  -7  12       21.29       25.87     11.17 o
  -1  -7  12       57.78       55.05      6.64 o
   0  -7  12      918.02      936.30     22.52 o
   1  -7  12      201.34      176.26      9.47 o
   2  -7  12      388.32      396.70     23.27 o
   3  -7  12       39.51       31.75     14.66 o
   4  -7  12        1.31       13.43     10.38 o
   5  -7  12        4.54       31.14     33.58 o
   6  -7  12       24.10       23.20     21.98 o
  -8  -6  12        2.59       17.71     18.32 o
  -7  -6  12       10.23       14.66     15.27 o
  -6  -6  12       26.28       57.40     15.88 o
  -5  -6  12      586.59      641.72     21.15 o
  -4  -6  12      101.29       88.62     11.25 o
  -3  -6  12       13.46        9.61      5.86 o
  -2  -6  12      106.65      106.16     10.40 o
  -1  -6  12      165.49      167.76      8.76 o
   0  -6  12       89.78       94.14     11.37 o
   1  -6  12        2.47        3.86      3.32 o
   2  -6  12       86.29       96.36     38.47 o
   3  -6  12        9.18       -3.05     10.99 o
   4  -6  12       63.80       37.25     18.32 o
   5  -6  12        1.01        2.44     15.27 o
   6  -6  12       26.43       21.37     17.10 o
  -8  -5  12        0.82       45.19     29.31 o
  -7  -5  12       39.17       52.51     17.71 o
  -6  -5  12       18.67       10.38     15.27 o
  -5  -5  12       19.96       16.95      4.76 o
  -4  -5  12        1.79        3.34      2.53 o
  -3  -5  12       36.55       30.05      4.86 o
  -2  -5  12       44.73       48.49      4.71 o
  -1  -5  12       99.78       94.06      6.87 o
   0  -5  12      112.73      115.73     16.92 o
   1  -5  12       11.26       20.33      5.72 o
   2  -5  12       24.79       47.24     29.99 o
   3  -5  12        0.07       -9.16     12.82 o
   4  -5  12      179.19      203.34     20.15 o
   5  -5  12       78.87      176.47     51.29 o
   6  -5  12       21.41      -13.43     14.04 o
  -8  -4  12        5.92        2.44     17.71 o
  -7  -4  12        3.57       -0.61     20.76 o
  -6  -4  12        4.04        1.15     11.60 o
  -5  -4  12      157.53      161.26      7.62 o
  -4  -4  12       69.77       69.18      4.00 o
  -3  -4  12       52.62       57.66      6.24 o
  -2  -4  12      185.10      182.36      7.04 o
  -1  -4  12      360.15      372.61     12.51 o
   0  -4  12      656.25      633.56     15.90 o
   1  -4  12       42.22       43.30      6.46 o
   2  -4  12      158.71      178.51     10.32 o
   3  -4  12        2.70       12.82     14.04 o
   4  -4  12       95.32       90.98     16.49 o
   5  -4  12       20.76       10.99     14.04 o
   6  -4  12       68.76      118.46     29.31 o
  -8  -3  12       17.52       -9.16     22.59 o
  -7  -3  12        0.29       12.82     15.88 o
  -6  -3  12        1.21       11.73     26.87 o
  -5  -3  12       37.07       33.80      3.91 o
  -4  -3  12        3.95        7.14      3.53 o
  -3  -3  12       13.74       16.66      2.84 o
  -2  -3  12      140.46      139.48      4.83 o
  -1  -3  12       83.42       94.88      5.43 o
   0  -3  12        2.63       19.55     20.71 o
   1  -3  12        9.00       12.45     11.86 o
   2  -3  12       27.35       15.01      4.86 o
   3  -3  12        4.28       -6.50      6.50 o
   4  -3  12        4.63       53.13     26.87 o
   5  -3  12       18.53       32.36     19.54 o
   6  -3  12       41.51       68.39     29.92 o
  -8  -2  12        7.34      -15.88     15.88 o
  -7  -2  12       24.91       18.93     15.27 o
  -6  -2  12      181.17      180.36     15.71 o
  -5  -2  12       22.71       19.05      4.58 o
  -4  -2  12       24.64       32.17      4.05 o
  -3  -2  12        0.03        2.49      3.09 o
  -2  -2  12      159.79      149.81      6.55 o
  -1  -2  12       12.98       10.12      2.50 o
   0  -2  12        0.03        5.73      3.93 o
   1  -2  12        1.52        8.94      4.51 o
   2  -2  12      606.47      647.57     20.67 o
   3  -2  12       11.04        7.33      7.63 o
   4  -2  12       43.74       51.29     16.49 o
   5  -2  12       43.77       56.18     17.71 o
   6  -2  12       12.70       -9.16     15.88 o
  -8  -1  12       52.77       97.70     36.64 o
  -7  -1  12       30.38       29.26      8.93 o
  -6  -1  12       11.17        4.92      7.19 o
  -5  -1  12        0.40       -5.84      5.84 o
  -4  -1  12      317.89      321.24     10.79 o
  -3  -1  12       39.76       43.87      3.85 o
  -2  -1  12       35.57       36.56      3.74 o
  -1  -1  12      352.71      345.89      9.03 o
   0  -1  12      105.04       71.54     14.35 o
   1  -1  12       23.57       27.23      7.57 o
   2  -1  12      232.28      242.65     35.11 o
   3  -1  12        0.66        5.55      4.24 o
   4  -1  12        0.54       18.93     14.66 o
   5  -1  12        0.07       21.98     21.37 o
   6  -1  12       13.20       21.37     21.98 o
  -8   0  12        9.58       40.91     28.09 o
  -7   0  12      120.97      119.53     14.57 o
  -6   0  12        3.13       19.42     24.73 o
  -5   0  12      107.36       95.63     10.31 o
  -4   0  12      273.38      301.92     10.37 o
  -3   0  12        3.58        2.40      3.87 o
  -2   0  12      221.97      223.83     14.45 o
  -1   0  12       39.53       47.70      4.28 o
   0   0  12      400.09      393.57     22.90 o
   1   0  12        0.00        4.29      6.63 o
   2   0  12        9.62       12.42      5.26 o
   3   0  12        0.49       12.72      8.47 o
   4   0  12       88.00      100.19     11.40 o
   5   0  12        6.52       15.27     18.32 o
   6   0  12       13.12       21.98     21.98 o
  -8   1  12        3.26       21.98     20.15 o
  -7   1  12       41.11       44.07     10.44 o
  -6   1  12       25.86       25.19      8.85 o
  -5   1  12        4.75        5.58      8.99 o
  -4   1  12       14.51       34.83      8.97 o
  -3   1  12      227.72      253.87      9.15 o
  -2   1  12      743.41      854.68     33.97 o
  -1   1  12        3.74        9.79      3.66 o
   0   1  12       11.75        9.25      4.06 o
   1   1  12       62.00       61.02      8.48 o
   2   1  12      119.67      123.44     12.82 o
   3   1  12       59.09       58.94     14.35 o
   4   1  12       78.55      108.08     23.20 o
   5   1  12        4.28        0.61     16.49 o
   6   1  12        6.48      103.20     32.97 o
  -8   2  12        4.33       14.04     18.32 o
  -7   2  12       14.59       29.36     10.38 o
  -6   2  12        2.08       12.11      8.79 o
  -5   2  12      180.23      169.51     12.09 o
  -4   2  12       22.49       28.50      4.28 o
  -3   2  12       16.55       14.88      5.04 o
  -2   2  12      317.07      347.22     12.31 o
  -1   2  12      295.04      330.19     22.56 o
   0   2  12      504.63      555.32     18.14 o
   1   2  12        2.61        3.05      7.94 o
   2   2  12       84.14       91.96      8.02 o
   3   2  12        1.29       -0.23     16.49 o
   4   2  12      132.34      108.08     21.37 o
   5   2  12        8.98        3.05     14.04 o
   6   2  12        8.82      -17.10     17.10 o
  -8   3  12        8.08       48.85     29.92 o
  -7   3  12       16.53       47.98     33.58 o
  -6   3  12       12.30       16.49     15.27 o
  -5   3  12        0.20       -4.91      4.91 o
  -4   3  12       22.71       25.79      6.55 o
  -3   3  12       30.64       33.94      6.48 o
  -2   3  12        2.26        6.73      3.18 o
  -1   3  12       19.42       29.60      7.66 o
   0   3  12      494.32      517.21     69.92 o
   1   3  12        7.64       20.76     14.66 o
   2   3  12       11.58      -17.71     17.71 o
   3   3  12        2.13       -2.44     11.60 o
   4   3  12       11.86      -14.04     14.04 o
   5   3  12       24.68       26.87     19.54 o
  -7   4  12       27.81       61.67     17.71 o
  -6   4  12      129.79      107.47     17.10 o
  -5   4  12        4.50      -12.21     12.21 o
  -4   4  12        4.42        5.83      5.26 o
  -3   4  12        0.03        0.00      8.55 o
  -2   4  12        0.43        5.67      4.50 o
  -1   4  12       81.28       67.84      3.89 o
   0   4  12      104.10       87.54     11.30 o
   1   4  12      155.71      155.10     15.88 o
   2   4  12      592.11      635.67     40.91 o
   3   4  12       66.28       55.57     16.49 o
   4   4  12       23.99       28.09     21.98 o
   5   4  12       13.68       31.75     32.36 o
  -7   5  12        0.00       40.91     19.54 o
  -6   5  12       51.87       38.47     12.82 o
  -5   5  12      126.95      136.78     18.93 o
  -4   5  12       31.67       29.31     12.21 o
  -3   5  12      183.64      198.27     10.72 o
  -2   5  12        6.05       12.21      7.33 o
  -1   5  12       12.72       18.83      6.02 o
   0   5  12       27.10       28.48      4.66 o
   1   5  12       31.75       62.90     21.98 o
   2   5  12        2.72       14.66     15.88 o
   3   5  12        1.57       -4.27     11.60 o
   4   5  12      122.02      146.55     21.98 o
   5   5  12       11.66       31.75     23.20 o
  -7   6  12       41.49       81.82     24.43 o
  -6   6  12      138.27      144.72     18.93 o
  -5   6  12        7.73        4.27     10.38 o
  -4   6  12      228.43      263.18     23.81 o
  -3   6  12       24.26       78.16     22.59 o
  -2   6  12      140.94      119.07     20.15 o
  -1   6  12        0.74        5.26      7.86 o
   0   6  12        4.17        3.16      1.44 o
   1   6  12       34.90       11.60     10.38 o
   2   6  12        9.33       12.21     13.43 o
   3   6  12        4.18       -8.55     14.04 o
   4   6  12        8.44       52.51     23.81 o
  -7   7  12       84.70       72.67     28.09 o
  -6   7  12      268.88      265.63     31.75 o
  -5   7  12       15.59       15.88     17.71 o
  -4   7  12      188.34      189.91     23.20 o
  -3   7  12       78.77       69.61     16.49 o
  -2   7  12      106.49       80.40     20.15 o
  -1   7  12      123.26      134.79     12.48 o
   0   7  12       20.18       14.42      4.26 o
   1   7  12        0.00        1.22     11.60 o
   2   7  12        1.84        0.61     10.99 o
   3   7  12        0.45      -12.82     14.66 o
   4   7  12        2.26        6.72     20.15 o
  -6   8  12       21.80       24.43     21.98 o
  -5   8  12      202.83      191.74     23.20 o
  -4   8  12      402.93      475.68     33.58 o
  -3   8  12      184.10      180.75     19.54 o
  -2   8  12      189.60      170.03     15.99 o
  -1   8  12        1.25        4.40      4.57 o
   0   8  12      256.20      254.18     15.80 o
   1   8  12       39.34       21.98     16.49 o
   2   8  12      138.48      134.34     32.36 o
   3   8  12       10.59       40.91     23.81 o
   4   8  12        0.01       -4.89     18.32 o
  -6   9  12        2.41       20.76     15.88 o
  -5   9  12        0.22       12.21     14.66 o
  -4   9  12       63.36       92.82     22.59 o
  -3   9  12       10.06       27.48     12.82 o
  -2   9  12      543.77      548.96     43.36 o
  -1   9  12       59.21       51.06     12.52 o
   0   9  12       21.98       28.09     19.54 o
   1   9  12       30.09       -0.61     21.37 o
   2   9  12        0.10       -1.83     14.04 o
   3   9  12       35.11       18.93     21.37 o
  -5  10  12       28.70       31.75     15.27 o
  -4  10  12       11.69        0.61     21.98 o
  -3  10  12       20.17       21.98     25.65 o
  -2  10  12       71.28       81.21     22.59 o
  -1  10  12      162.39      108.08     21.37 o
   0  10  12      306.39      366.99     39.69 o
   1  10  12       16.00       32.36     19.54 o
   2  10  12       49.65       54.96     26.26 o
  -5  11  12       11.94       12.21     23.20 o
  -4  11  12        0.02       -1.83     14.04 o
  -3  11  12       50.09       45.80     18.32 o
  -2  11  12       14.93       16.49     17.10 o
  -1  11  12       19.12       18.32     20.15 o
   0  11  12      133.30      150.22     28.70 o
   1  11  12       22.96       36.03     17.71 o
   2  11  12       84.71      100.14     31.14 o
  -4  12  12       10.32       28.09     18.93 o
  -3  12  12        6.00       -9.77     29.92 o
  -2  12  12        4.26        9.77     17.71 o
  -1  12  12       14.73       90.37     31.75 o
   0  12  12       18.65       25.04     22.59 o
   1  12  12        0.41       14.66     18.32 o
  -2  13  12        5.38       20.15     25.04 o
  -1  13  12        0.37       29.73     33.58 o
   0 -20  13      194.15      192.96     33.58 o
   1 -20  13       23.79       36.03     17.71 o
  -2 -19  13       12.73      -21.98     21.98 o
  -1 -19  13      732.61      779.78     71.44 o
   0 -19  13      143.61      170.98     23.81 o
   1 -19  13      760.35      919.00     74.50 o
   2 -19  13      144.84      168.54     26.26 o
  -3 -18  13        0.11       64.28     20.67 o
  -2 -18  13        0.71       80.60     27.48 o
  -1 -18  13       63.98       47.63     17.71 o
   0 -18  13        0.07       10.38     18.32 o
   1 -18  13      489.19      633.84     56.18 o
   2 -18  13      171.89      231.32     20.71 o
   3 -18  13      630.45      677.10     36.26 o
  -4 -17  13       51.82      133.95     87.63 o
  -3 -17  13        9.92       46.81     18.47 o
  -2 -17  13       20.76       42.74     18.32 o
  -1 -17  13       92.07       70.22     17.71 o
   0 -17  13        1.29        6.72     10.99 o
   1 -17  13       44.42       58.97     14.35 o
   2 -17  13        1.15        3.78     11.00 o
   3 -17  13      359.81      396.86     27.20 o
   4 -17  13       87.77       80.09     17.71 o
  -4 -16  13       26.97       51.60     39.39 o
  -3 -16  13        2.29       24.72     21.07 o
  -2 -16  13       48.37       34.20     16.49 o
  -1 -16  13      117.46      121.58     24.73 o
   0 -16  13        8.09       25.04     12.21 o
   1 -16  13       49.80       53.86     13.13 o
   2 -16  13        2.94        4.07      9.54 o
   3 -16  13       79.54      105.33     34.20 o
   4 -16  13       39.84       45.80     24.43 o
  -5 -15  13      110.81      154.58     41.83 o
  -4 -15  13       44.22       73.66     21.13 o
  -3 -15  13        3.26        4.02     13.43 o
  -2 -15  13       66.53       26.87     18.93 o
  -1 -15  13       60.87       46.41     15.88 o
   0 -15  13       17.19       37.86     20.15 o
   1 -15  13       26.18       44.05     20.46 o
   2 -15  13        2.46       13.76     18.32 o
   3 -15  13        0.73        0.15     18.32 o
   4 -15  13        0.09        4.89     11.60 o
   5 -15  13       78.85       53.74     25.04 o
  -5 -14  13      400.68      435.84     78.16 o
  -4 -14  13       71.92       68.37     16.08 o
  -3 -14  13       70.97       48.49     15.57 o
  -2 -14  13       35.53       12.21     11.60 o
  -1 -14  13      100.88       93.62      7.93 o
   0 -14  13      111.85      115.17      9.98 o
   1 -14  13        0.00        7.96      6.25 o
   2 -14  13        0.15       -5.50      6.91 o
   3 -14  13       71.87       60.45     15.88 o
   4 -14  13        8.88       54.35     20.15 o
   5 -14  13       10.32       20.15     17.71 o
  -6 -13  13        0.33       25.04     17.29 o
  -5 -13  13      125.30      171.67     19.43 o
  -4 -13  13       18.92       19.32      9.47 o
  -3 -13  13      521.03      439.25     44.27 o
  -2 -13  13      137.06       94.65     20.15 o
  -1 -13  13      332.31      261.85     19.54 o
   0 -13  13       26.11       11.66      4.10 o
   1 -13  13       26.89       21.27      7.32 o
   2 -13  13       56.77       59.14     10.08 o
   3 -13  13       33.89       21.37     14.66 o
   4 -13  13        7.26       26.87     12.21 o
   5 -13  13        1.76       -5.50     17.10 o
  -6 -12  13        3.72       90.91     73.89 o
  -5 -12  13        0.28        8.42     15.57 o
  -4 -12  13        8.55       14.85     10.34 o
  -3 -12  13      142.21       97.80     15.09 o
  -2 -12  13       23.43       25.65     10.99 o
  -1 -12  13      224.36      132.53      5.27 o
   0 -12  13      142.96      122.54      9.88 o
   1 -12  13       11.89        8.65      7.32 o
   2 -12  13        0.12       -5.06      9.16 o
   3 -12  13      142.66      139.22     19.54 o
   4 -12  13       22.96       41.52     16.49 o
   5 -12  13       10.06      -16.49     23.81 o
  -6 -11  13        0.99       12.76     17.17 o
  -5 -11  13        0.11       19.82     15.44 o
  -4 -11  13        9.08       -3.38     12.21 o
  -3 -11  13       44.41       32.44      9.90 o
  -2 -11  13       12.24       10.10     11.60 o
  -1 -11  13      144.80      116.75      4.35 o
   0 -11  13       22.75       18.02      5.11 o
   1 -11  13      654.64      500.81     18.18 o
   2 -11  13      231.17      202.34     24.73 o
   3 -11  13      487.15      445.76     34.81 o
   4 -11  13        0.60       -2.44     14.66 o
   5 -11  13       69.29       41.52     23.20 o
   6 -11  13        1.91        1.83     18.32 o
  -7 -10  13       12.08        7.33     21.98 o
  -6 -10  13       22.95       35.79     17.47 o
  -5 -10  13        7.90        3.75      8.67 o
  -4 -10  13        6.45       20.35     11.44 o
  -3 -10  13      127.30      140.77     13.82 o
  -2 -10  13        6.88        3.36      7.67 o
  -1 -10  13        7.77        7.26      2.29 o
   0 -10  13       10.78        8.26      4.28 o
   1 -10  13        7.13        6.24      4.43 o
   2 -10  13        0.07        1.64      8.07 o
   3 -10  13       89.29       75.11     17.10 o
   4 -10  13      141.61      155.71     18.32 o
   5 -10  13      128.73       97.70     21.37 o
   6 -10  13        0.13       29.31     25.04 o
  -7  -9  13      495.22      475.68     62.28 o
  -6  -9  13        0.14       42.12     38.16 o
  -5  -9  13       11.11       20.93      8.06 o
  -4  -9  13       14.23        8.44     10.48 o
  -3  -9  13       25.42       32.03      8.51 o
  -2  -9  13        0.33       -7.53      7.53 o
  -1  -9  13        7.67       10.24      1.70 o
   0  -9  13        5.19        6.16      3.68 o
   1  -9  13        8.67        6.06      4.88 o
   2  -9  13        0.00        6.04      7.63 o
   3  -9  13       73.16       62.90     17.71 o
   4  -9  13        3.24        1.83     17.71 o
   5  -9  13      281.39      199.68     26.26 o
   6  -9  13       28.21       89.76     36.64 o
  -7  -8  13     1884.24     1901.51    144.72 o
  -6  -8  13       86.55       54.31     15.47 o
  -5  -8  13      326.37      303.51     19.73 o
  -4  -8  13       80.58       77.78      8.40 o
  -3  -8  13      391.29      399.77     26.24 o
  -2  -8  13        0.25        9.73     11.00 o
  -1  -8  13       58.17       74.56      7.50 o
   0  -8  13        2.44        5.24      4.41 o
   1  -8  13        4.93        6.67      5.01 o
   2  -8  13        0.25       -2.89      6.89 o
   3  -8  13       10.11        0.00      8.55 o
   4  -8  13        1.36       -9.16      9.16 o
   5  -8  13      106.40      244.25     46.41 o
   6  -8  13       35.89        8.55     18.32 o
  -7  -7  13      924.34      952.59     70.22 o
  -6  -7  13      381.99      402.97     27.62 o
  -5  -7  13     4064.33     4467.05    128.88 o
  -4  -7  13      431.98      443.01     25.12 o
  -3  -7  13     1017.41     1062.59     51.94 o
  -2  -7  13      201.25      191.16     13.36 o
  -1  -7  13      243.42      242.43     12.07 o
   0  -7  13        0.65        1.14      2.97 o
   1  -7  13       11.98       24.22      7.87 o
   2  -7  13        6.75       16.37      6.20 o
   3  -7  13       42.75       90.37     17.10 o
   4  -7  13        0.47        4.89     14.04 o
   5  -7  13        3.02      -13.43     13.43 o
   6  -7  13        9.79      117.24     47.02 o
  -7  -6  13       96.87       73.89     21.37 o
  -6  -6  13       15.00       27.22     10.26 o
  -5  -6  13     2436.99     2488.44     86.71 o
  -4  -6  13      664.48      744.21     24.26 o
  -3  -6  13     4469.54     4547.85    151.38 o
  -2  -6  13      553.41      509.01     15.48 o
  -1  -6  13       25.71       21.81      3.40 o
   0  -6  13      186.58      199.71      7.88 o
   1  -6  13      386.25      412.55     17.61 o
   2  -6  13       14.16        9.54      6.10 o
   3  -6  13       43.78       34.81     18.93 o
   4  -6  13        1.04       -6.72     12.21 o
   5  -6  13       14.15        1.22     14.04 o
   6  -6  13        0.65      -16.49     16.49 o
  -7  -5  13       16.63       62.90     34.81 o
  -6  -5  13        6.93       -7.94     12.82 o
  -5  -5  13        8.55       20.69     17.29 o
  -4  -5  13        0.82       13.36      6.57 o
  -3  -5  13     3809.40     3815.72    116.61 o
  -2  -5  13     1092.09     1175.41     20.19 o
  -1  -5  13    10275.16    10582.78    318.18 o
   0  -5  13      500.49      503.33     14.26 o
   1  -5  13      176.01      191.45     10.23 o
   2  -5  13        9.16       34.12      9.28 o
   3  -5  13      315.61      298.41     16.82 o
   4  -5  13        0.97       -4.27      9.77 o
   5  -5  13        1.21       23.20     23.20 o
   6  -5  13        0.95       -3.66     16.49 o
  -8  -4  13        5.52       36.64     31.14 o
  -7  -4  13        0.87        4.89     17.71 o
  -6  -4  13       66.94       71.44     20.76 o
  -5  -4  13       14.55        9.80      4.11 o
  -4  -4  13        2.45        9.77      2.83 o
  -3  -4  13       47.21       44.08      3.59 o
  -2  -4  13        2.06        5.59      2.33 o
  -1  -4  13     2390.18     2446.58     87.70 o
   0  -4  13      841.11      873.57     21.05 o
   1  -4  13     3285.36     3321.41     80.33 o
   2  -4  13      119.03      129.91      8.87 o
   3  -4  13       87.30       73.14      8.07 o
   4  -4  13        0.83       22.59     15.88 o
   5  -4  13       24.43       17.71     19.54 o
   6  -4  13        5.58       -0.61     23.20 o
  -8  -3  13       11.27      -10.99     17.10 o
  -7  -3  13       29.38       58.62     21.98 o
  -6  -3  13       22.82       17.63      6.72 o
  -5  -3  13       46.89       47.78      7.17 o
  -4  -3  13      138.23      133.49      6.75 o
  -3  -3  13       77.07       96.55     45.99 o
  -2  -3  13        2.84        3.82      1.91 o
  -1  -3  13      166.71      187.52      9.71 o
   0  -3  13        0.04        5.44      6.26 o
   1  -3  13     1677.09     1777.91     55.62 o
   2  -3  13      444.16      463.30     20.24 o
   3  -3  13     2083.65     2207.74     66.91 o
   4  -3  13       25.52       12.82     10.99 o
   5  -3  13       75.97       48.24     17.10 o
   6  -3  13        0.19        9.16     21.98 o
  -8  -2  13       18.13       42.13     28.09 o
  -7  -2  13       30.79       53.13     23.81 o
  -6  -2  13       16.17       30.52     25.65 o
  -5  -2  13       38.57       46.80      5.73 o
  -4  -2  13       41.22       42.31      4.30 o
  -3  -2  13      172.78      201.04      7.35 o
  -2  -2  13       35.60       38.24      5.34 o
  -1  -2  13      355.08      380.56      9.97 o
   0  -2  13       27.28       34.69     17.63 o
   1  -2  13        0.10       10.22     10.54 o
   2  -2  13       42.72       39.21      6.75 o
   3  -2  13      205.24      271.12     18.93 o
   4  -2  13      167.63      185.63     22.59 o
   5  -2  13      342.75      312.64     32.36 o
   6  -2  13       11.56        0.00     18.93 o
  -8  -1  13        7.18       25.65     24.43 o
  -7  -1  13      548.59      496.45     45.19 o
  -6  -1  13        9.27       19.29     14.66 o
  -5  -1  13       70.43       70.33      7.32 o
  -4  -1  13       57.69       59.97      9.87 o
  -3  -1  13       26.65       28.38      4.11 o
  -2  -1  13        0.59        4.57      3.31 o
  -1  -1  13        0.57        0.88      4.76 o
   0  -1  13        0.23        5.66      4.42 o
   1  -1  13        9.28       13.02      5.30 o
   2  -1  13        0.00       -2.44      5.42 o
   3  -1  13        0.19        6.30     25.95 o
   4  -1  13       69.01      103.20     22.59 o
   5  -1  13      336.95      297.99     30.53 o
   6  -1  13       51.91       61.67     32.97 o
  -8   0  13      107.86      112.97     33.58 o
  -7   0  13      397.34      336.41     24.08 o
  -6   0  13       28.00       27.15      9.65 o
  -5   0  13      415.23      418.43     42.78 o
  -4   0  13       57.70       60.42      8.55 o
  -3   0  13       18.05       18.63      3.82 o
  -2   0  13       50.58       52.70      3.96 o
  -1   0  13       38.23       32.37      6.26 o
   0   0  13        1.46        6.93      8.55 o
   1   0  13       84.03      103.77     15.57 o
   2   0  13        1.51       -3.57      5.09 o
   3   0  13       17.96       18.23     19.23 o
   4   0  13        0.14        5.50     17.10 o
   5   0  13       24.39       58.62     23.81 o
   6   0  13       43.40       50.68     24.43 o
  -7   1  13       12.44       14.17     13.43 o
  -6   1  13       91.85      147.25     17.51 o
  -5   1  13      940.92      928.37     40.91 o
  -4   1  13      181.86      206.20     12.44 o
  -3   1  13      815.55      755.51     25.07 o
  -2   1  13        0.09        6.42      3.16 o
  -1   1  13       72.99       82.72      5.90 o
   0   1  13        2.97       22.65     10.69 o
   1   1  13       27.25       22.59     10.38 o
   2   1  13        4.06       -0.19      4.86 o
   3   1  13        2.41       -6.11     10.99 o
   4   1  13        0.04      -14.66     17.10 o
   5   1  13        0.80        9.77     19.54 o
  -7   2  13       36.95       35.08     11.63 o
  -6   2  13       64.32       72.01     12.00 o
  -5   2  13      165.55      144.04     15.04 o
  -4   2  13      100.99      108.41      8.54 o
  -3   2  13     1064.48      925.80     25.54 o
  -2   2  13       34.66       18.06      3.24 o
  -1   2  13      208.07      172.70      9.17 o
   0   2  13       36.68       46.20      6.72 o
   1   2  13       12.27        7.94      9.16 o
   2   2  13        4.72        7.33     10.99 o
   3   2  13       20.88       -2.44     18.32 o
   4   2  13        0.29        3.66     15.27 o
   5   2  13       35.62       10.38     21.98 o
  -7   3  13       28.28       45.99     44.27 o
  -6   3  13        6.37        1.40      9.47 o
  -5   3  13       13.91       13.12     16.18 o
  -4   3  13       15.24       20.15     12.82 o
  -3   3  13       43.79       47.03      8.87 o
  -2   3  13      269.35      259.84      8.95 o
  -1   3  13      942.68      828.77     53.01 o
   0   3  13       25.81       27.04      4.57 o
   1   3  13       20.91        6.72     11.60 o
   2   3  13        3.53       43.36     17.71 o
   3   3  13       21.47        1.83     12.82 o
   4   3  13        2.00       55.57     19.54 o
   5   3  13        5.74       -1.22     20.15 o
  -7   4  13        0.65       12.09     12.09 o
  -6   4  13        1.40       -7.33     11.44 o
  -5   4  13      198.56      216.51     16.58 o
  -4   4  13       23.75       32.64      7.55 o
  -3   4  13      162.43      183.53     14.46 o
  -2   4  13       10.76        8.78      3.06 o
  -1   4  13      241.95      241.29     18.86 o
   0   4  13      117.96      120.69     11.91 o
   1   4  13      204.30      210.06     21.37 o
   2   4  13       31.87       36.03     12.82 o
   3   4  13        0.00       -6.11     14.04 o
   4   4  13        0.08       -3.66     13.43 o
   5   4  13       19.58       40.30     21.37 o
  -7   5  13       10.14        7.33     13.43 o
  -6   5  13        1.16       -5.50     10.99 o
  -5   5  13       38.39       28.70     14.04 o
  -4   5  13       12.61       10.38     11.60 o
  -3   5  13       12.20       14.99      6.88 o
  -2   5  13        0.22       -3.36      6.04 o
  -1   5  13       12.81       13.75      3.35 o
   0   5  13       28.98       32.10     12.44 o
   1   5  13      244.63      214.33     24.43 o
   2   5  13       43.31       54.96     16.49 o
   3   5  13      115.60      108.08     24.43 o
   4   5  13       11.55       27.48     18.93 o
  -7   6  13        5.55       -3.05     12.82 o
  -6   6  13      124.49      116.63     22.59 o
  -5   6  13       11.34      -15.27     15.27 o
  -3   6  13       87.16       87.93     13.43 o
  -2   6  13        1.14       14.27     11.60 o
  -1   6  13      190.37      200.41     22.42 o
   0   6  13        0.01       10.55      8.74 o
   1   6  13        0.34       10.38     12.82 o
   2   6  13       32.94       32.97     20.76 o
   3   6  13       22.14       43.97     26.26 o
   4   6  13       21.71       50.07     26.26 o
  -6   7  13        0.39       24.43     14.66 o
  -5   7  13       20.32       34.20     17.10 o
  -4   7  13      124.56      133.73     17.71 o
  -3   7  13       48.57       49.46     16.49 o
  -2   7  13        1.82        5.43      7.07 o
  -1   7  13       71.87       77.02      9.28 o
   0   7  13        0.12        0.22      7.04 o
   1   7  13        2.24      -16.49     16.49 o
   2   7  13        2.51       14.66     16.49 o
   3   7  13        0.02        6.11     17.71 o
  -6   8  13       42.82       33.58     24.43 o
  -5   8  13       12.59       -2.44     12.82 o
  -4   8  13       10.24       20.15     12.82 o
  -3   8  13       25.66       37.86     17.10 o
  -2   8  13       89.77      111.01     11.02 o
  -1   8  13        0.34       -1.03      5.01 o
   0   8  13        1.13       12.82     15.27 o
   1   8  13      122.81      148.38     28.09 o
   2   8  13        0.17      -15.27     15.27 o
   3   8  13       32.41       53.74     25.65 o
  -5   9  13        5.17       26.26     24.43 o
  -4   9  13       66.68       89.76     25.04 o
  -3   9  13       45.50       58.62     15.88 o
  -2   9  13       19.21        4.89     11.60 o
  -1   9  13       31.62       21.98     15.27 o
   0   9  13       13.38       25.65     17.10 o
   1   9  13        1.57        1.22     15.88 o
   2   9  13        0.28      -23.20     23.20 o
  -5  10  13       27.03       -9.16     20.76 o
  -4  10  13        0.01       -9.77     13.43 o
  -3  10  13        4.39       40.30     14.66 o
  -2  10  13       70.33      111.75     25.04 o
  -1  10  13        8.16       21.37     16.49 o
   0  10  13       25.41       51.90     20.76 o
   1  10  13        1.57      -14.66     14.66 o
   2  10  13        9.64       19.54     17.71 o
  -4  11  13        0.45       10.99     21.37 o
  -3  11  13       21.53       98.92     28.09 o
  -2  11  13        0.90        0.61     17.10 o
  -1  11  13        1.12        6.11     14.66 o
   0  11  13       25.27       20.15     21.37 o
   1  11  13       25.03        9.16     20.15 o
  -3  12  13       27.69       29.92     28.70 o
  -2  12  13        5.83       -5.50     14.66 o
  -1  12  13        0.00        0.61     23.81 o
  -2 -19  14       72.34       48.24     19.54 o
  -1 -19  14      282.67      276.62     39.08 o
   0 -19  14        8.82       54.35     25.04 o
   1 -19  14      196.88      223.49     28.70 o
   2 -19  14       11.69        3.05     16.49 o
  -3 -18  14       39.97       66.86     19.54 o
  -2 -18  14       12.61      -15.88     19.54 o
  -1 -18  14       62.05       42.13     22.59 o
   0 -18  14       29.43       44.58     18.32 o
   1 -18  14      200.93      232.04     26.26 o
   2 -18  14       11.16       18.32     13.43 o
   3 -18  14      191.29      229.63     20.07 o
  -4 -17  14        0.82        3.66     18.32 o
  -3 -17  14       13.18        9.02     12.03 o
  -2 -17  14       13.43       -6.11     17.10 o
  -1 -17  14       28.55       21.37     23.20 o
   0 -17  14      106.85       94.65     21.37 o
   1 -17  14        7.28       22.59     15.88 o
   2 -17  14       23.33       -0.30      8.84 o
   3 -17  14      209.78      249.66     19.81 o
  -4 -16  14        1.39       19.72     18.34 o
  -3 -16  14       27.67       74.23     20.48 o
  -2 -16  14       40.34      -11.60     20.15 o
  -1 -16  14       29.20       10.07     10.52 o
   0 -16  14        6.39       11.60     15.27 o
   1 -16  14       68.02       91.12     13.20 o
   2 -16  14       32.50       58.77     12.69 o
   3 -16  14       39.75       29.62     10.83 o
   4 -16  14        0.91       -2.44     15.27 o
  -5 -15  14        9.20       60.74     20.15 o
  -4 -15  14       44.42       59.59     40.91 o
  -3 -15  14       17.94       24.88     11.20 o
  -2 -15  14        0.21       18.93     14.66 o
  -1 -15  14       23.88        4.89     11.60 o
   0 -15  14        2.02       -5.50      9.77 o
   1 -15  14        5.13       -5.98      6.10 o
   2 -15  14       15.02        2.41     11.91 o
   3 -15  14        0.42       -4.75      9.49 o
   4 -15  14      107.30      101.98     20.76 o
  -5 -14  14       13.33       31.45     17.39 o
  -4 -14  14      112.45       97.19     18.01 o
  -3 -14  14        0.24       -3.13      9.43 o
  -2 -14  14       99.75       82.44     20.76 o
  -1 -14  14       84.49       86.71     14.04 o
   0 -14  14       34.78       30.21      7.74 o
   1 -14  14       47.64       49.09     12.82 o
   2 -14  14        9.56       23.15      9.04 o
   3 -14  14        7.04        3.66     18.32 o
   4 -14  14        0.11        6.72     15.27 o
   5 -14  14       15.47        1.83     16.49 o
  -6 -13  14        0.92       -1.53     24.73 o
  -5 -13  14       34.20       52.27     15.96 o
  -4 -13  14        0.03      132.22     84.27 o
  -3 -13  14      123.63      113.51     14.60 o
  -2 -13  14       57.44       56.18     16.49 o
  -1 -13  14       29.06        9.16     10.99 o
   0 -13  14       42.95       22.70     13.13 o
   1 -13  14      281.95      280.81     20.76 o
   2 -13  14        0.10       -2.98      8.92 o
   3 -13  14        0.20       13.43     15.88 o
   4 -13  14       20.64       34.81     21.98 o
   5 -13  14       39.53       -5.50     20.76 o
  -6 -12  14       14.68       27.91     17.75 o
  -5 -12  14       31.37       37.34     14.78 o
  -4 -12  14        5.28        5.70      9.65 o
  -3 -12  14      140.29      112.77     24.43 o
  -2 -12  14       76.74       80.31     22.29 o
  -1 -12  14      202.19      182.58     20.15 o
   0 -12  14      230.30      205.90     22.86 o
   1 -12  14       13.54       26.94      7.90 o
   2 -12  14        6.29       27.99      9.71 o
   3 -12  14       12.19       20.15     14.04 o
   4 -12  14       23.40       28.70     14.04 o
   5 -12  14        0.70      -10.99     18.93 o
  -6 -11  14        0.01       33.96     15.57 o
  -5 -11  14        1.19        1.98     12.57 o
  -4 -11  14       25.99       36.81     21.98 o
  -3 -11  14        7.92        7.82     10.16 o
  -2 -11  14        0.93       10.11      6.87 o
  -1 -11  14      158.96      150.83     20.15 o
   0 -11  14       69.68       74.38      7.51 o
   1 -11  14      784.56      790.43     53.62 o
   2 -11  14      177.85      162.74     16.14 o
   3 -11  14        3.55       -4.89      9.16 o
   4 -11  14        4.05      -18.93     18.93 o
   5 -11  14        5.52        9.16     17.10 o
  -6 -10  14      108.38       98.40     13.04 o
  -5 -10  14        7.74       11.82     11.71 o
  -4 -10  14       13.65       15.21     13.43 o
  -3 -10  14      100.15       79.26     11.88 o
  -2 -10  14       67.75       64.62     21.68 o
  -1 -10  14        0.22        0.00     12.21 o
   0 -10  14        1.51       -0.06      3.63 o
   1 -10  14        4.32       -0.46      5.95 o
   2 -10  14      106.42       87.80     40.00 o
   3 -10  14      300.62      270.51     26.26 o
   4 -10  14       45.91       57.40     14.66 o
   5 -10  14       18.84       48.85     25.65 o
  -7  -9  14       94.38      100.75     28.09 o
  -6  -9  14      103.23       67.61     47.93 o
  -5  -9  14       26.28       22.92     10.87 o
  -4  -9  14       93.59      101.53     10.23 o
  -3  -9  14       30.19       45.14     17.71 o
  -2  -9  14        3.63       10.96      8.84 o
  -1  -9  14       62.82       53.23      9.04 o
   0  -9  14        6.88       10.72      4.08 o
   1  -9  14       12.71        6.81      5.55 o
   2  -9  14        0.38        9.86      6.00 o
   3  -9  14       94.56       94.65     18.93 o
   4  -9  14       26.20       43.36     15.27 o
   5  -9  14      155.05      153.27     26.26 o
   6  -9  14       35.81       43.97     30.53 o
  -7  -8  14      160.66       42.74     26.26 o
  -6  -8  14      450.46      436.32     29.36 o
  -5  -8  14      290.93      287.50     18.11 o
  -4  -8  14      149.85      158.21     11.69 o
  -3  -8  14        0.13        3.54      6.78 o
  -2  -8  14      332.28      335.69     25.65 o
  -1  -8  14       44.48       36.51      2.91 o
   0  -8  14        0.08        1.39      3.14 o
   1  -8  14       84.23       75.45      8.66 o
   2  -8  14        0.18       -3.50     14.96 o
   3  -8  14        0.12       16.49     10.99 o
   4  -8  14        7.74       20.15     15.27 o
   5  -8  14       14.71       -1.83     19.54 o
   6  -8  14       17.44        1.22     21.98 o
  -7  -7  14        0.19       22.59     24.43 o
  -6  -7  14      220.45      235.34     19.64 o
  -5  -7  14      214.60      226.13     13.67 o
  -4  -7  14      469.23      503.69     19.76 o
  -3  -7  14      561.36      598.01     21.50 o
  -2  -7  14      251.34      229.06     14.60 o
  -1  -7  14        0.03       -1.82      5.18 o
   0  -7  14       20.14       21.79      5.06 o
   1  -7  14        3.28        7.99      7.35 o
   2  -7  14        8.23       20.95     10.03 o
   3  -7  14       15.44        1.83      9.77 o
   4  -7  14       11.21       18.32     14.04 o
   5  -7  14        1.06       -5.50     23.81 o
   6  -7  14        1.75       80.60     39.69 o
  -7  -6  14       28.48       89.15     31.14 o
  -6  -6  14      770.71      775.98     34.76 o
  -5  -6  14        1.72       10.54     40.61 o
  -4  -6  14       58.14       46.77      8.40 o
  -3  -6  14      312.19      308.73     13.93 o
  -2  -6  14      811.90      857.50     21.35 o
  -1  -6  14      627.57      610.38     20.98 o
   0  -6  14        9.97       19.80      6.52 o
   1  -6  14        1.35       -6.65      6.65 o
   2  -6  14       13.07        8.92      6.23 o
   3  -6  14        5.05        6.82     11.00 o
   4  -6  14        0.00       -0.61     11.60 o
   5  -6  14       41.13       33.58     17.10 o
   6  -6  14       28.06       69.61     40.30 o
  -7  -5  14        1.14      -17.10     17.10 o
  -6  -5  14        1.57        0.38     10.99 o
  -5  -5  14        7.15        1.98     11.91 o
  -4  -5  14     1348.18     1385.77     54.92 o
  -3  -5  14       43.65       42.74      4.21 o
  -2  -5  14      289.55      307.58      8.26 o
  -1  -5  14       63.30       63.03      8.34 o
   0  -5  14      720.30      747.80     30.50 o
   1  -5  14      224.32      220.43     11.91 o
   2  -5  14       46.65       70.48     14.23 o
   3  -5  14        0.11       -6.68      6.68 o
   4  -5  14       14.43       31.14     17.10 o
   5  -5  14       27.80       21.37     17.10 o
   6  -5  14        0.21      116.02     37.86 o
  -7  -4  14       37.16       53.13     18.32 o
  -6  -4  14       34.66        0.00     14.04 o
  -5  -4  14        7.25        9.06      4.77 o
  -4  -4  14       48.32       41.22      4.50 o
  -3  -4  14        0.00        4.47      2.77 o
  -2  -4  14      711.81      735.21     15.29 o
  -1  -4  14       13.44        8.76      6.26 o
   0  -4  14       12.19        8.67      5.13 o
   1  -4  14      133.84      145.63      9.62 o
   2  -4  14        4.12        6.78      5.54 o
   3  -4  14       59.18       69.01      8.79 o
   4  -4  14       23.79       22.59     13.43 o
   5  -4  14        4.94       -3.05     15.27 o
   6  -4  14       21.06       -9.16     17.71 o
  -7  -3  14       11.94       27.48     28.09 o
  -6  -3  14        0.10       26.87     20.15 o
  -5  -3  14      116.67      118.75     12.88 o
  -4  -3  14      275.20      289.79     14.54 o
  -3  -3  14        0.43        6.39      7.66 o
  -2  -3  14       42.52       39.98      3.86 o
  -1  -3  14       12.20       14.70      4.45 o
   0  -3  14      862.42      922.72     43.19 o
   1  -3  14      232.36      223.87     10.59 o
   2  -3  14        1.32       -2.85      7.02 o
   3  -3  14       10.49       10.49      8.85 o
   4  -3  14        5.35        1.22     43.36 o
   5  -3  14       33.95       16.49     14.04 o
   6  -3  14       13.58       18.32     19.54 o
  -7  -2  14       74.79       69.61     20.76 o
  -6  -2  14        4.38        4.89     14.66 o
  -5  -2  14       43.76       53.41     12.59 o
  -4  -2  14        1.32        5.92      3.78 o
  -3  -2  14      338.77      343.23     11.42 o
  -2  -2  14       61.13       52.32      4.45 o
  -1  -2  14       57.92       53.19      3.99 o
   0  -2  14        0.69        2.23      5.22 o
   1  -2  14       47.83       62.24     14.81 o
   2  -2  14       31.80       36.25     18.01 o
   3  -2  14       20.48       22.59     10.99 o
   4  -2  14        6.85        0.00     14.66 o
   5  -2  14       11.65        8.55     27.48 o
  -7  -1  14      299.17      299.82     37.25 o
  -6  -1  14       17.00       28.47     11.30 o
  -5  -1  14       58.99       69.60      7.09 o
  -4  -1  14        3.65        3.70      4.26 o
  -3  -1  14      124.10      121.38      6.88 o
  -2  -1  14       73.73       65.95      7.94 o
  -1  -1  14      104.78      108.14      7.92 o
   0  -1  14       47.36       51.98      3.61 o
   1  -1  14        1.32        1.83      8.55 o
   2  -1  14      149.21      137.39     18.93 o
   3  -1  14        4.28        5.50     10.99 o
   4  -1  14       55.38       82.44     20.76 o
   5  -1  14        0.30        0.61     16.49 o
  -7   0  14      232.39      224.71     31.14 o
  -6   0  14       46.91       58.06     22.90 o
  -5   0  14      667.74      743.16     50.38 o
  -4   0  14        2.90        5.20      4.05 o
  -3   0  14       12.36       13.64      4.79 o
  -2   0  14        0.02       -0.47      5.08 o
  -1   0  14      216.11      205.02     16.75 o
   0   0  14       42.43       40.37     13.69 o
   1   0  14      359.74      364.62     31.45 o
   2   0  14       60.98       50.66      6.74 o
   3   0  14       13.88       -1.83     21.98 o
   4   0  14        0.20        9.77     14.04 o
   5   0  14        8.31       46.41     24.43 o
  -7   1  14       16.96       12.82     16.49 o
  -6   1  14      708.28      723.19     32.86 o
  -5   1  14      428.70      446.55     24.47 o
  -4   1  14      131.81      138.72      8.00 o
  -3   1  14      740.96      668.99     20.33 o
  -2   1  14       56.06       46.70      4.91 o
  -1   1  14       18.70       23.54     14.29 o
   0   1  14        7.18        3.52      8.94 o
   1   1  14        1.70       -6.11      9.77 o
   2   1  14       21.35        4.89     10.38 o
   3   1  14       10.59        6.72     10.99 o
   4   1  14        1.10       13.43     23.20 o
   5   1  14       29.13       -1.22     18.32 o
  -7   2  14       13.84       42.74     18.32 o
  -6   2  14       37.92       34.63     18.01 o
  -5   2  14       41.68       36.41      7.11 o
  -4   2  14      676.57      640.00     35.82 o
  -3   2  14      806.61      850.88     27.15 o
  -2   2  14      166.27      149.68      8.14 o
  -1   2  14      291.95      242.09     11.51 o
   0   2  14        1.72        1.77      8.24 o
   1   2  14       78.17       76.33     15.88 o
   2   2  14        1.48        4.27      9.16 o
   3   2  14       18.86       72.67     45.19 o
   4   2  14        0.62       15.27     18.93 o
   5   2  14        0.17      -20.76     40.30 o
  -7   3  14        0.09       -8.92      8.92 o
  -6   3  14      144.24      150.29     14.42 o
  -5   3  14        1.94       10.45      8.94 o
  -4   3  14       49.84       43.74      8.78 o
  -3   3  14       43.71       41.52      7.92 o
  -2   3  14      903.33      876.16     30.14 o
  -1   3  14      696.26      678.94     19.65 o
   0   3  14       81.00       63.35      9.60 o
   1   3  14       86.96       65.95     14.04 o
   2   3  14        0.78       18.32     12.82 o
   3   3  14       22.67       44.58     17.71 o
   4   3  14        8.69       67.78     31.75 o
  -7   4  14       28.30       31.45     16.79 o
  -6   4  14        8.69       13.89      9.68 o
  -5   4  14       14.19        3.66      9.22 o
  -4   4  14       47.59       48.07      9.65 o
  -3   4  14        2.05        0.56      5.56 o
  -2   4  14        0.17        3.11      6.17 o
  -1   4  14       68.49       75.10      5.35 o
   0   4  14      155.93      164.76     13.36 o
   1   4  14      165.78      152.66     23.81 o
   2   4  14       27.60       42.74     42.74 o
   3   4  14        0.56       57.40     26.26 o
   4   4  14        1.83       60.45     25.04 o
  -7   5  14       13.34       64.73     26.26 o
  -6   5  14       13.82       10.64      9.04 o
  -5   5  14       12.16        8.11     14.35 o
  -4   5  14       23.75       27.92      9.60 o
  -3   5  14        0.20        8.55      9.46 o
  -2   5  14       25.27       30.71      7.59 o
  -1   5  14        1.41       11.24      7.86 o
   0   5  14      184.43      186.79     10.23 o
   1   5  14      124.80      103.20     17.10 o
   2   5  14      109.85      137.39     25.65 o
   3   5  14       70.39       77.55     23.20 o
   4   5  14        0.79      -16.49     26.26 o
  -6   6  14       67.68       45.19     15.88 o
  -5   6  14       59.68       87.32     18.93 o
  -4   6  14       21.07        7.94      7.77 o
  -3   6  14       38.93       48.05     14.66 o
  -2   6  14        7.08        0.61      5.86 o
  -1   6  14       22.65       39.32     11.00 o
   0   6  14       60.27       72.73     12.08 o
   1   6  14        7.99        9.77     15.88 o
   2   6  14        5.88        7.33     18.93 o
   3   6  14       41.36       56.18     20.15 o
  -6   7  14        1.15        7.33     14.66 o
  -5   7  14       17.97       26.87     18.32 o
  -4   7  14        6.34        9.77     15.88 o
  -3   7  14       62.79       70.33     11.29 o
  -2   7  14       23.23       29.82     10.05 o
  -1   7  14        0.07        7.58      7.04 o
   0   7  14        1.18       35.42     18.32 o
   1   7  14        1.64        1.22     13.43 o
   2   7  14        3.00       67.78     32.36 o
   3   7  14        9.49        3.66     18.32 o
  -5   8  14       44.81       90.37     28.09 o
  -4   8  14       59.32       67.78     18.32 o
  -3   8  14       31.86       24.72     10.99 o
  -2   8  14        1.10        3.82      8.16 o
  -1   8  14       46.36       59.84     21.37 o
   0   8  14        7.76       18.93     14.66 o
   1   8  14        8.08       -1.83     15.27 o
   2   8  14        0.06       26.87     21.98 o
  -5   9  14       19.68       36.03     20.76 o
  -4   9  14       74.27       99.53     23.20 o
  -3   9  14       35.47       53.74     17.10 o
  -2   9  14        0.50        3.05     15.27 o
  -1   9  14        9.14       17.71     14.66 o
   0   9  14       38.95       28.70     15.27 o
   1   9  14        8.90       37.25     18.32 o
   2   9  14       12.61       -7.33     21.37 o
  -4  10  14       63.40       54.35     17.71 o
  -3  10  14       34.45       46.41     17.71 o
  -2  10  14       13.90       59.23     26.26 o
  -1  10  14      126.84       65.34     23.81 o
   0  10  14       26.91       16.49     16.49 o
   1  10  14       43.81       12.21     24.43 o
  -3  11  14       13.58      864.05    134.95 o
  -2  11  14       12.96       25.04     15.88 o
  -1  11  14       70.79       51.29     18.32 o
  -1 -19  15        0.59       -6.11     20.15 o
   0 -19  15      138.12      171.59     31.75 o
   1 -19  15       45.74       56.18     18.93 o
  -2 -18  15       55.72       43.97     33.58 o
  -1 -18  15        0.47        6.72     17.71 o
   0 -18  15       85.89      184.41     37.25 o
   1 -18  15        0.88       -8.55     12.21 o
   2 -18  15      330.43      492.78     43.36 o
  -3 -17  15       12.12       66.62     64.73 o
  -2 -17  15        0.76      -17.10     17.10 o
  -1 -17  15        4.85       -0.72     11.60 o
   0 -17  15       65.40       79.99     17.10 o
   1 -17  15        0.07       29.92     20.76 o
   2 -17  15       33.99       82.44     20.76 o
   3 -17  15        3.75        4.64     12.93 o
  -4 -16  15        5.75       19.63     32.36 o
  -3 -16  15        2.98       11.65     13.47 o
  -2 -16  15        5.52        8.55     15.27 o
  -1 -16  15        0.12       -4.89     14.66 o
   0 -16  15       76.76      120.29     23.81 o
   1 -16  15        0.45        1.83     10.38 o
   2 -16  15       32.11       20.95     11.91 o
   3 -16  15       12.29       14.66     11.88 o
  -4 -15  15       17.72       28.63     21.12 o
  -3 -15  15       11.60       46.42     15.82 o
  -2 -15  15       65.44       83.05     27.48 o
  -1 -15  15       37.42       28.70     15.88 o
   0 -15  15        2.09       10.38     14.66 o
   1 -15  15       21.96       42.65     16.79 o
   2 -15  15       78.36      106.14     20.15 o
   3 -15  15       16.04        2.53      9.04 o
   4 -15  15       59.67       33.58     17.10 o
  -5 -14  15        0.05       12.60     13.30 o
  -4 -14  15      401.02      367.96     70.83 o
  -3 -14  15        8.95       19.94     20.46 o
  -2 -14  15      112.96       95.87     21.98 o
  -1 -14  15       17.96       15.27     12.21 o
   0 -14  15        7.57       15.88     12.21 o
   1 -14  15        0.49        2.14      6.28 o
   2 -14  15        0.89       -8.97     12.16 o
   3 -14  15       10.05       10.38     21.98 o
   4 -14  15      108.43       91.60     23.81 o
  -5 -13  15       18.43       72.19     55.57 o
  -4 -13  15      416.13      399.53     90.68 o
  -3 -13  15       81.48       69.10     13.44 o
  -2 -13  15      644.94      515.98     30.16 o
  -1 -13  15       76.24       97.70     20.76 o
   0 -13  15        0.00        6.84      6.50 o
   1 -13  15        4.59        7.94      6.50 o
   2 -13  15       21.64       13.80     14.04 o
   3 -13  15        2.19       15.27     16.49 o
   4 -13  15       51.60       79.38     22.59 o
  -6 -12  15       14.40        4.19     17.45 o
  -5 -12  15        1.40       11.32     15.57 o
  -4 -12  15      163.90      173.47     25.04 o
  -3 -12  15        3.33       37.09     27.78 o
  -2 -12  15      751.22      563.28     87.02 o
  -1 -12  15       33.76       31.75     13.43 o
   0 -12  15     1027.01      836.38     34.90 o
   1 -12  15      139.00      122.09     11.28 o
   2 -12  15        6.41       13.43     10.51 o
   3 -12  15        3.55       -7.33     10.38 o
   4 -12  15       46.35       58.01     19.54 o
   5 -12  15        0.65       16.49     20.15 o
  -6 -11  15        0.02       22.90     22.02 o
  -5 -11  15        0.33       24.31     21.37 o
  -4 -11  15        8.41       13.13     12.16 o
  -3 -11  15       30.91       25.99      9.89 o
  -2 -11  15      615.47      568.13     56.48 o
  -1 -11  15       51.09       45.80     12.82 o
   0 -11  15     1601.73     1431.62     53.64 o
   1 -11  15       98.37       81.36      9.15 o
   2 -11  15      816.29      667.42     42.74 o
   3 -11  15       86.48      124.57     23.20 o
   4 -11  15       10.03       48.24     20.15 o
   5 -11  15        0.55      -12.82     15.27 o
  -6 -10  15        5.41       22.97     12.36 o
  -5 -10  15        1.39       -5.77     13.74 o
  -4 -10  15        0.10       -5.57     11.60 o
  -3 -10  15       30.03       29.64     11.73 o
  -2 -10  15       77.52       87.49     22.29 o
  -1 -10  15        1.41       17.71     11.60 o
   0 -10  15      377.16      364.07     18.54 o
   1 -10  15        1.96        9.94      5.96 o
   2 -10  15      857.49      718.72     42.13 o
   3 -10  15       58.40       35.42     15.27 o
   4 -10  15      869.23      887.86     58.01 o
   5 -10  15        6.66       17.10     18.93 o
  -6  -9  15        5.15      -13.77     30.23 o
  -5  -9  15        2.92        2.06     10.39 o
  -4  -9  15       54.73       47.12      9.58 o
  -3  -9  15      100.56       89.72     11.63 o
  -2  -9  15       39.11       30.52      8.35 o
  -1  -9  15       79.35       74.42     12.97 o
   0  -9  15      376.15      373.91     14.32 o
   1  -9  15      105.56       96.52      8.17 o
   2  -9  15      918.91      989.84     50.07 o
   3  -9  15       31.96       23.81     15.27 o
   4  -9  15      378.48      366.38     31.75 o
   5  -9  15       78.11       73.28     23.81 o
  -7  -8  15       40.38       33.58     24.43 o
  -6  -8  15     1172.66     1210.40     83.05 o
  -5  -8  15       12.46       41.79     24.24 o
  -4  -8  15       65.03       61.23      9.60 o
  -3  -8  15       41.45       42.69      8.60 o
  -2  -8  15       13.65       13.50      7.90 o
  -1  -8  15       62.07       60.44      4.89 o
   0  -8  15       32.14       24.44      4.78 o
   1  -8  15        2.97        6.91      4.36 o
   2  -8  15      174.56      145.94     18.32 o
   3  -8  15       29.40       29.31     13.43 o
   4  -8  15      310.97      347.45     35.42 o
   5  -8  15       16.91       10.99     17.10 o
  -7  -7  15      179.36      105.64     24.43 o
  -6  -7  15     1801.60     1804.64     81.09 o
  -5  -7  15      217.64      219.87     15.09 o
  -4  -7  15     1842.39     1919.79    105.08 o
  -3  -7  15        3.38        3.27      6.15 o
  -2  -7  15       82.70       67.78      7.19 o
  -1  -7  15        3.53        8.49      4.16 o
   0  -7  15       18.93       23.92      5.55 o
   1  -7  15       10.55       19.58     12.82 o
   2  -7  15      135.69      150.22     21.37 o
   3  -7  15        0.86       30.53     14.04 o
   4  -7  15      246.06      287.00     42.74 o
   5  -7  15        6.92       18.32     20.76 o
  -7  -6  15        0.21        8.55     18.93 o
  -6  -6  15      409.11      403.15     27.54 o
  -5  -6  15      300.10      269.04     19.30 o
  -4  -6  15     4887.58     5205.38    147.46 o
  -3  -6  15      617.10      666.93     25.50 o
  -2  -6  15     4007.55     4252.98    117.57 o
  -1  -6  15        7.82       13.61      3.86 o
   0  -6  15      337.30      331.36     12.76 o
   1  -6  15        6.99        6.44      8.57 o
   2  -6  15       59.96       57.68      8.84 o
   3  -6  15        3.19      -11.60     15.88 o
   4  -6  15      113.45      188.08     29.92 o
   5  -6  15        4.23       10.38     15.27 o
  -7  -5  15        1.95       15.88     30.53 o
  -6  -5  15       42.52       60.90     12.09 o
  -5  -5  15        0.46       12.75     10.56 o
  -4  -5  15     1779.81     1936.38     61.73 o
  -3  -5  15      494.59      511.93     12.48 o
  -2  -5  15    10579.13    11088.71    251.81 o
  -1  -5  15     1209.81     1244.05     39.54 o
   0  -5  15     3475.05     3664.69     83.99 o
   1  -5  15       29.43       49.04      8.30 o
   2  -5  15      200.23      200.41     15.38 o
   3  -5  15        2.58       19.54     10.99 o
   4  -5  15       27.57       39.08     20.15 o
   5  -5  15        0.37       67.17     25.04 o
  -7  -4  15        9.56       -8.55     15.88 o
  -5  -4  15       11.30        4.58     10.36 o
  -4  -4  15       18.53       19.28      6.27 o
  -3  -4  15        7.21        9.64      3.05 o
  -2  -4  15     1746.24     1755.05     36.92 o
  -1  -4  15      375.79      371.76     19.78 o
   0  -4  15    13397.40    14356.43    530.13 o
   1  -4  15      711.91      771.83     25.33 o
   2  -4  15     2806.85     3072.10     85.46 o
   3  -4  15       46.80       21.98     17.10 o
   4  -4  15      119.06      143.50     28.70 o
   5  -4  15        0.32      -13.43     13.43 o
  -7  -3  15       10.56       -3.05     18.93 o
  -6  -3  15       22.85       28.70     15.88 o
  -5  -3  15        1.00       10.41      9.04 o
  -4  -3  15        2.17        8.02      4.49 o
  -3  -3  15       20.10       24.17      7.49 o
  -2  -3  15       61.63       71.79      5.07 o
  -1  -3  15      107.23      110.89      5.58 o
   0  -3  15     2736.45     2880.18     61.20 o
   1  -3  15      532.65      564.19     33.09 o
   2  -3  15     8012.13     8745.06    363.63 o
   3  -3  15      309.80      313.87     26.26 o
   4  -3  15     1205.32     1271.95     74.50 o
   5  -3  15       57.59      123.35     33.58 o
  -7  -2  15       12.40       26.26     19.54 o
  -6  -2  15       30.21       27.48     13.43 o
  -5  -2  15       23.42       27.79      7.39 o
  -4  -2  15        4.37        1.72      3.86 o
  -3  -2  15       44.09       42.80      6.08 o
  -2  -2  15       14.58       21.26      6.96 o
  -1  -2  15       52.32       49.16      3.70 o
   0  -2  15        4.28        2.20      6.65 o
   1  -2  15       77.55       72.35     10.38 o
   2  -2  15     2134.34     2370.92     99.23 o
   3  -2  15      416.69      461.03     32.97 o
   4  -2  15     4285.07     5090.86    197.85 o
   5  -2  15      134.21      171.59     42.13 o
  -7  -1  15       23.22       10.38     16.49 o
  -6  -1  15      208.02      203.95     33.58 o
  -5  -1  15       45.75       39.03     18.99 o
  -4  -1  15       61.90       61.43      5.91 o
  -3  -1  15      108.23      105.14     11.02 o
  -2  -1  15       33.36       34.66      5.85 o
  -1  -1  15        4.76        4.00      3.88 o
   0  -1  15        3.08       16.45     11.09 o
   1  -1  15       59.42       63.35      6.41 o
   2  -1  15       65.46       48.24     11.60 o
   3  -1  15       84.56       73.89     17.10 o
   4  -1  15     1268.91     1388.58     86.10 o
   5  -1  15      175.24      203.95     31.75 o
  -7   0  15       53.49       48.85     24.43 o
  -6   0  15      676.83      624.07     45.80 o
  -5   0  15        1.95       11.19     15.27 o
  -4   0  15      421.31      378.49     14.93 o
  -3   0  15       17.08        9.04      4.50 o
  -2   0  15        2.49        3.50      4.36 o
  -1   0  15        0.87       12.43      4.79 o
   0   0  15        5.05       13.51     11.60 o
   1   0  15        3.79        1.22      9.16 o
   2   0  15       47.12       45.80     12.82 o
   3   0  15       14.55       19.54     14.04 o
   4   0  15        0.50      -17.71     23.20 o
   5   0  15       93.89       81.21     19.54 o
  -7   1  15       67.70       48.85     23.20 o
  -6   1  15      354.75      311.66     23.39 o
  -5   1  15       68.98       72.84     11.87 o
  -4   1  15     1479.03     1365.69     47.57 o
  -3   1  15       47.72       54.67      5.90 o
  -2   1  15      622.68      580.99     16.14 o
  -1   1  15       18.97       34.73      9.77 o
   0   1  15       14.76       24.99      8.02 o
   1   1  15        6.08       -6.72      9.16 o
   2   1  15       13.33       14.04     11.60 o
   3   1  15        2.08       10.99     12.82 o
   4   1  15        6.59       28.09     17.10 o
  -7   2  15        7.42       52.51     26.26 o
  -6   2  15       17.52        4.46      9.25 o
  -5   2  15       80.29       76.21     10.77 o
  -4   2  15      445.78      366.10     20.71 o
  -3   2  15      268.68      246.76     12.16 o
  -2   2  15     2381.87     2094.85     74.56 o
  -1   2  15        4.17        4.81      3.52 o
   0   2  15      362.24      337.76     21.07 o
   1   2  15        0.12        4.89     13.43 o
   2   2  15       17.80       39.69     17.10 o
   3   2  15        1.16       19.54     15.27 o
   4   2  15        0.68        4.27     14.66 o
  -7   3  15        0.01       23.81     22.59 o
  -6   3  15        7.65       32.51     12.73 o
  -5   3  15        6.87       -2.72      7.04 o
  -4   3  15        8.54       11.17      7.55 o
  -3   3  15       82.98       80.07      8.51 o
  -2   3  15      757.61      644.80     25.37 o
  -1   3  15       82.67       58.50      5.88 o
   0   3  15     1734.70     1551.66     76.94 o
   1   3  15       22.42        4.27      9.77 o
   2   3  15      312.12      355.39     33.58 o
   3   3  15        1.33      -14.66     14.66 o
   4   3  15        1.14      -12.82     22.59 o
  -6   4  15        4.31       15.37      8.94 o
  -5   4  15       18.30       27.17     10.70 o
  -4   4  15       12.83        7.63     11.30 o
  -3   4  15        1.78        8.92      6.43 o
  -2   4  15        4.82        2.43      8.21 o
  -1   4  15      224.52      237.46     11.24 o
   0   4  15     1093.96     1041.22     39.75 o
   1   4  15       62.70       59.84     17.10 o
   2   4  15      914.29      947.09     65.34 o
   3   4  15       27.92        3.66     21.98 o
   4   4  15       23.74      -15.27     20.15 o
  -6   5  15      138.77      139.65     20.48 o
  -5   5  15       40.05       28.83     12.82 o
  -4   5  15        0.02       18.45      9.68 o
  -3   5  15        1.20       -0.07      6.00 o
  -2   5  15        6.39        9.56     10.99 o
  -1   5  15        0.24        1.57      4.87 o
   0   5  15        5.35       -5.52     10.39 o
   1   5  15       93.44       65.95     17.71 o
   2   5  15      695.99      634.45     51.90 o
   3   5  15       24.94       39.69     20.15 o
  -6   6  15       11.32        2.75     14.21 o
  -5   6  15        0.07        0.72      8.60 o
  -4   6  15       15.40       19.66     10.69 o
  -3   6  15       16.27       33.85      8.66 o
  -2   6  15        7.32       11.66      8.41 o
  -1   6  15        1.51       -3.05     10.38 o
   0   6  15       19.66       22.12     18.01 o
   1   6  15       14.31       -8.55     20.15 o
   2   6  15       17.17        1.22     16.49 o
   3   6  15       72.73       37.86     20.76 o
  -5   7  15       57.41       77.09     17.26 o
  -4   7  15       67.93       60.31     12.61 o
  -3   7  15        0.63        4.67      8.60 o
  -2   7  15       42.10       48.45      9.54 o
  -1   7  15        4.93       73.28     25.04 o
   0   7  15       86.18       39.69     20.15 o
   1   7  15        2.55       15.88     21.37 o
   2   7  15        0.02       10.99     16.49 o
  -5   8  15       16.85        6.19     10.26 o
  -4   8  15      144.96      170.20     16.59 o
  -3   8  15       59.08       57.12     12.03 o
  -2   8  15       18.64       23.20     27.48 o
  -1   8  15        3.46       13.43     13.43 o
   0   8  15        3.74       45.80     23.81 o
   1   8  15        0.44       31.75     17.10 o
   2   8  15       18.04       28.09     30.53 o
  -4   9  15      282.00      310.93     26.78 o
  -3   9  15       38.88       54.35     17.71 o
  -2   9  15       54.87       58.01     17.10 o
  -1   9  15       36.73       11.60     24.43 o
   0   9  15       82.09       74.50     28.09 o
   1   9  15        0.05       -1.22     25.04 o
  -3  10  15       46.69       55.57     20.76 o
  -2  10  15      261.99      249.75     32.36 o
  -1  10  15        9.74       37.86     26.87 o
  -2 -18  16        7.75       40.91     21.37 o
  -1 -18  16        5.71      -15.27     18.32 o
   0 -18  16       72.51       75.72     17.71 o
   1 -18  16        0.47       10.38     25.04 o
  -3 -17  16        5.72        2.90     23.81 o
  -2 -17  16        2.83       75.11     32.36 o
  -1 -17  16       32.48       27.93     17.10 o
   0 -17  16        1.63        3.05     12.21 o
   1 -17  16        5.84        4.27     19.54 o
   2 -17  16        0.85       -3.05     17.10 o
  -4 -16  16       35.48       77.55     36.64 o
  -3 -16  16        7.20      -10.83     40.91 o
  -2 -16  16       83.53       88.54     24.43 o
  -1 -16  16        0.18      -21.37     21.37 o
   0 -16  16        6.94       -5.50     14.04 o
   1 -16  16        0.08       -0.61     10.99 o
   2 -16  16       20.52       29.31     14.04 o
   3 -16  16        0.00       12.82     17.71 o
  -4 -15  16       25.91       33.28     14.34 o
  -3 -15  16        3.25       35.29     18.93 o
  -2 -15  16        0.24       -6.72     20.15 o
  -1 -15  16       82.81       93.43     27.48 o
   0 -15  16        4.85       34.81     25.65 o
   1 -15  16        1.06       -6.11     12.21 o
   2 -15  16       28.81       28.03     11.73 o
   3 -15  16        0.77       15.49     14.05 o
  -5 -14  16       33.35       52.81     28.09 o
  -4 -14  16       20.55        8.02     17.71 o
  -3 -14  16        4.09       19.79     16.79 o
  -2 -14  16        0.03        3.05     12.82 o
  -1 -14  16       16.90       45.80     21.37 o
   0 -14  16       86.91       67.17     21.98 o
   1 -14  16        3.34       25.04     14.04 o
   2 -14  16       55.97       50.24     10.57 o
   3 -14  16        0.21       13.40     12.25 o
   4 -14  16        7.66       11.60     15.27 o
  -5 -13  16       62.71       72.43     49.16 o
  -4 -13  16        1.47       63.97     39.08 o
  -3 -13  16       30.32       30.51     14.82 o
  -2 -13  16        0.30        1.73     10.20 o
  -1 -13  16       25.88       23.20     15.88 o
   0 -13  16       10.11       23.81     18.93 o
   1 -13  16       11.64       21.79     11.13 o
   2 -13  16        2.14       19.48     12.82 o
   3 -13  16       21.24        6.11     11.60 o
   4 -13  16       32.15       32.36     17.71 o
  -5 -12  16        1.00       13.64     20.46 o
  -4 -12  16        0.87        0.92     12.52 o
  -3 -12  16       58.62       43.99     13.36 o
  -2 -12  16        0.13        7.86      9.49 o
  -1 -12  16       35.34       40.30     14.04 o
   0 -12  16        4.12        9.73      6.75 o
   1 -12  16       14.23        2.85      5.81 o
   2 -12  16       87.44       89.36     19.54 o
   3 -12  16        0.61        4.27     12.82 o
   4 -12  16       44.78       33.58     15.88 o
  -6 -11  16       31.59        2.32     13.35 o
  -5 -11  16        2.70       -6.30     12.03 o
  -4 -11  16        6.42        9.80      9.71 o
  -3 -11  16       22.80       18.44      9.34 o
  -2 -11  16        2.18        1.47     13.43 o
  -1 -11  16       93.33       90.37     18.93 o
   0 -11  16        2.86        5.02      5.72 o
   1 -11  16       12.10        9.02      6.44 o
   2 -11  16       91.18      106.17     13.50 o
   3 -11  16        7.25        9.16     25.65 o
   4 -11  16        1.92       -7.94     29.31 o
   5 -11  16       17.71       14.66     17.10 o
  -6 -10  16        0.00       23.81     20.15 o
  -5 -10  16        1.04       13.28     12.63 o
  -4 -10  16       16.31       48.17     28.70 o
  -3 -10  16        9.59        8.32      8.94 o
  -2 -10  16        0.00        5.28     13.77 o
  -1 -10  16       10.58       -9.16      9.16 o
   0 -10  16        4.06        9.85      6.87 o
   1 -10  16      105.48      100.28     10.34 o
   2 -10  16       35.75       12.21     10.38 o
   3 -10  16        0.03        7.33     11.60 o
   4 -10  16        7.49        7.94     14.66 o
   5 -10  16        0.14        6.72     17.10 o
  -6  -9  16        1.94       27.23     35.72 o
  -5  -9  16       27.30       31.65     10.72 o
  -4  -9  16       84.45       99.78     13.99 o
  -3  -9  16       27.12       58.96     12.03 o
  -2  -9  16        3.42       -4.83      7.33 o
  -1  -9  16       18.26       16.75      3.55 o
   0  -9  16        8.34        8.83      4.96 o
   1  -9  16       59.57       53.58      9.61 o
   2  -9  16       20.93        2.44     10.99 o
   3  -9  16        0.01        9.16     17.71 o
   4  -9  16      106.82      111.75     20.76 o
   5  -9  16       33.77       37.86     20.15 o
  -6  -8  16       81.85       82.64     16.56 o
  -5  -8  16       17.88       26.14     11.65 o
  -4  -8  16       14.52       -9.15      9.15 o
  -3  -8  16        0.00        3.78      7.30 o
  -2  -8  16        4.67       19.29     11.91 o
  -1  -8  16        0.07       -1.47      5.10 o
   0  -8  16       91.26      101.23      8.28 o
   1  -8  16        0.73        9.60      6.70 o
   2  -8  16        1.17       -3.05     14.66 o
   3  -8  16       67.19       75.11     14.66 o
   4  -8  16       13.18       30.53     22.59 o
   5  -8  16       20.41       32.36     21.98 o
  -7  -7  16       27.29       39.08     25.65 o
  -6  -7  16       35.99       38.01     20.46 o
  -5  -7  16       35.15       32.36     11.23 o
  -4  -7  16      251.40      294.15     19.90 o
  -3  -7  16       84.14       65.30      9.53 o
  -2  -7  16        9.47        9.58      5.17 o
  -1  -7  16       97.57       87.30     10.51 o
   0  -7  16       60.98       78.73      9.78 o
   1  -7  16        6.07        9.87     11.35 o
   2  -7  16       10.47      205.17     78.16 o
   3  -7  16        3.98       10.99     18.93 o
   4  -7  16        3.89        5.50     28.70 o
   5  -7  16       10.07       43.97     28.09 o
  -7  -6  16        6.70        4.89     26.26 o
  -6  -6  16       61.25       48.81     13.36 o
  -5  -6  16      177.21      161.58     16.15 o
  -4  -6  16       19.24       27.53     10.52 o
  -3  -6  16        0.08        0.35      6.35 o
  -2  -6  16      400.84      431.93     12.09 o
  -1  -6  16      238.50      218.67     12.51 o
   0  -6  16        9.03       23.97     10.47 o
   1  -6  16        0.23       -6.91      6.91 o
   2  -6  16       23.39       11.23     27.48 o
   3  -6  16       51.27       34.20     13.43 o
   4  -6  16       10.97       36.03     17.10 o
   5  -6  16        7.98       28.09     19.54 o
  -7  -5  16        0.66        0.61     15.88 o
  -6  -5  16        0.11       28.27     21.07 o
  -5  -5  16       81.39       73.99     13.47 o
  -4  -5  16        9.74        6.94      7.47 o
  -3  -5  16      124.55      117.13      6.38 o
  -2  -5  16      105.29      105.75      5.63 o
  -1  -5  16       57.95       53.64      7.22 o
   0  -5  16      312.39      288.33     12.87 o
   1  -5  16       62.16       66.59      9.28 o
   2  -5  16       23.61       14.77      9.46 o
   3  -5  16        8.18        1.22     14.66 o
   4  -5  16        0.05      -20.76     20.76 o
   5  -5  16        1.28        8.55     18.93 o
  -7  -4  16        7.87      -18.93     18.93 o
  -6  -4  16        0.10       26.87     12.09 o
  -5  -4  16       21.04       14.57      9.10 o
  -4  -4  16        9.53       22.26     12.03 o
  -3  -4  16      203.70      223.03      9.98 o
  -2  -4  16       38.38       36.62      5.25 o
  -1  -4  16      632.96      658.10     25.17 o
   0  -4  16        8.26        4.89      5.17 o
   1  -4  16        9.00       13.64      7.35 o
   2  -4  16      168.69      184.41     19.54 o
   3  -4  16       22.79       31.75     14.04 o
   4  -4  16       42.01       59.23     20.15 o
   5  -4  16        0.31       73.28     32.36 o
  -7  -3  16       14.69       41.52     22.59 o
  -6  -3  16        9.71        5.50     13.43 o
  -5  -3  16       24.09       23.59     10.05 o
  -4  -3  16       11.99       19.12      5.64 o
  -3  -3  16        0.81       -1.32      4.28 o
  -2  -3  16       12.38       20.48      3.88 o
  -1  -3  16       69.92       60.65     10.02 o
   0  -3  16       29.24       37.11      7.08 o
   1  -3  16       82.28       69.17      8.84 o
   2  -3  16       18.17       11.60     17.71 o
   3  -3  16        4.45        0.00     19.54 o
   4  -3  16        7.51       14.04     27.48 o
   5  -3  16        1.02      -17.10     17.10 o
  -7  -2  16        6.80       -9.16     17.10 o
  -6  -2  16       20.72       28.09     15.88 o
  -5  -2  16        0.03        8.03     12.00 o
  -4  -2  16        0.25        3.79      4.06 o
  -3  -2  16        2.80        8.58      4.87 o
  -2  -2  16        0.00        4.29      3.70 o
  -1  -2  16        3.02        3.48      4.24 o
   0  -2  16        5.51        1.48      2.76 o
   1  -2  16      283.34      269.29     28.70 o
   2  -2  16        0.00      -10.99     10.99 o
   3  -2  16       60.16       81.21     21.37 o
   4  -2  16        4.75       29.31     15.27 o
   5  -2  16        5.19      -15.88     15.88 o
  -7  -1  16       24.21       12.21     15.88 o
  -6  -1  16       80.96       72.67     35.42 o
  -5  -1  16       34.15       37.22      9.10 o
  -4  -1  16       36.16       39.62      6.17 o
  -3  -1  16        0.00       -3.01      4.00 o
  -2  -1  16        0.24        3.75      3.93 o
  -1  -1  16        0.57        5.50      6.70 o
   0  -1  16        8.23       -0.61      8.85 o
   1  -1  16        9.44       15.88     17.10 o
   2  -1  16       93.05       86.10     21.37 o
   3  -1  16       86.80      100.14     26.26 o
   4  -1  16       54.40       32.97     17.10 o
  -7   0  16        5.38       -1.83     13.43 o
  -6   0  16       80.60       72.67     21.98 o
  -5   0  16       21.79        8.14      8.85 o
  -4   0  16       54.87       42.37     22.11 o
  -3   0  16        0.01        2.37      4.24 o
  -2   0  16       24.53       19.97      4.08 o
  -1   0  16       20.49       18.12      5.57 o
   0   0  16        1.03       -1.67      7.04 o
   1   0  16       91.07      118.46     50.68 o
   2   0  16       49.66       61.67     15.27 o
   3   0  16        0.29       53.74     23.20 o
   4   0  16        1.43      -10.99     26.26 o
  -7   1  16       14.83       17.71     17.10 o
  -6   1  16        0.57       -3.05     15.27 o
  -5   1  16        1.08       -0.14      7.75 o
  -4   1  16      437.11      411.50     41.75 o
  -3   1  16       21.78       33.97      8.73 o
  -2   1  16       69.41       53.87      5.46 o
  -1   1  16       25.23       17.02      7.36 o
   0   1  16        5.75       10.85      8.32 o
   1   1  16       10.78       34.81     14.66 o
   2   1  16        1.28      -10.99     11.60 o
   3   1  16        1.44       10.38     15.27 o
   4   1  16        0.07       -5.50     15.88 o
  -6   2  16       39.60       55.57     20.15 o
  -5   2  16       88.50       87.87     14.46 o
  -4   2  16        0.12       -6.31      9.71 o
  -3   2  16      146.06      110.33     12.33 o
  -2   2  16      476.79      436.96     20.36 o
  -1   2  16        1.43        6.93      4.79 o
   0   2  16       54.60       45.56      9.28 o
   1   2  16       16.28       36.64     18.32 o
   2   2  16        0.13       -5.50     20.15 o
   3   2  16       11.65       78.77     23.81 o
   4   2  16        1.12       30.53     32.36 o
  -6   3  16        2.04        7.52     22.29 o
  -5   3  16        0.08        4.41     11.44 o
  -4   3  16       39.58       53.81     13.41 o
  -3   3  16       21.65        5.81      7.59 o
  -2   3  16       81.15       66.98      8.80 o
  -1   3  16       89.68       78.44     15.75 o
   0   3  16      402.82      323.36     39.08 o
   1   3  16        4.93       -6.72     12.21 o
   2   3  16       38.83       74.50     23.20 o
   3   3  16       11.34       -7.33     15.88 o
  -6   4  16       14.44       10.41      9.98 o
  -5   4  16       30.49       23.03     12.21 o
  -4   4  16        0.85       10.46      8.78 o
  -3   4  16       11.61       19.81      9.22 o
  -2   4  16       58.61       60.43      9.36 o
  -1   4  16      137.17      121.59     10.17 o
   0   4  16      127.76       99.33     11.97 o
   1   4  16       66.47       79.99     26.87 o
   2   4  16      120.85      105.03     28.70 o
   3   4  16        2.76       57.40     32.36 o
  -6   5  16        7.01       -5.62     30.53 o
  -5   5  16        2.75        7.69      9.65 o
  -4   5  16       10.19        7.02      7.77 o
  -3   5  16        3.46       10.09      7.30 o
  -2   5  16        7.21        8.60      6.83 o
  -1   5  16       36.86       66.76     15.59 o
   0   5  16        5.07       22.68     15.27 o
   1   5  16       62.61       47.63     17.10 o
   2   5  16      252.32      196.62     36.64 o
  -5   6  16        2.49       -3.03     14.08 o
  -4   6  16        0.58       10.82      8.41 o
  -3   6  16       38.70       22.80      8.66 o
  -2   6  16       33.14       43.27     11.07 o
  -1   6  16       27.26      -10.38     18.93 o
   0   6  16       16.65        1.83     17.71 o
   1   6  16        7.87       12.82     17.71 o
   2   6  16        8.71        0.00     21.37 o
  -5   7  16       11.22       21.92     16.49 o
  -4   7  16        1.18        2.86     11.37 o
  -3   7  16        0.65       -0.35      9.47 o
  -2   7  16        4.74        8.63      9.82 o
  -1   7  16       29.17       20.15     16.49 o
   0   7  16       10.84        0.00     21.37 o
   1   7  16        8.76       -2.44     14.66 o
  -4   8  16      193.29      219.73     33.28 o
  -3   8  16        3.41        4.27     21.98 o
  -2   8  16        9.39       92.82     34.81 o
  -1   8  16       52.95       98.31     29.92 o
   0   8  16        0.02       32.36     22.59 o
  -3   9  16        0.28      -14.04     14.66 o
  -2   9  16      158.83      211.89     27.48 o
  -1   9  16        5.98       20.15     18.32 o
  -1 -18  17        0.81       12.36     15.44 o
   0 -18  17        1.65       37.25     19.54 o
  -2 -17  17        3.52       64.73     37.25 o
  -1 -17  17        1.22      -21.07     21.07 o
   0 -17  17       15.63       52.51     28.09 o
   1 -17  17        6.67       20.15     17.10 o
   2 -17  17        1.29       22.59     16.49 o
  -3 -16  17       21.31       30.48     26.56 o
  -2 -16  17       11.59       40.30     23.20 o
  -1 -16  17       61.68      104.42     25.04 o
   0 -16  17        0.43        7.94     20.76 o
   1 -16  17       24.08       34.81     17.10 o
   2 -16  17       23.56       10.99     18.32 o
  -4 -15  17        1.75       34.07     61.67 o
  -3 -15  17       39.98       50.87     16.39 o
  -2 -15  17       22.68       46.41     19.54 o
  -1 -15  17       67.45       83.05     18.93 o
   0 -15  17        4.06       12.82     22.59 o
   1 -15  17       31.66       20.15     16.49 o
   2 -15  17        3.47       39.69     21.37 o
   3 -15  17       16.59       26.87     18.93 o
  -4 -14  17       42.96       27.51     14.96 o
  -3 -14  17        0.12       -4.86     12.03 o
  -2 -14  17        2.98       14.98     11.39 o
  -1 -14  17       79.71       68.39     18.93 o
   0 -14  17        2.35      -12.82     18.93 o
   1 -14  17        6.41        7.33     16.49 o
   2 -14  17        0.82        0.00     14.66 o
   3 -14  17       15.38       25.96     14.66 o
  -5 -13  17       29.82       25.68     39.39 o
  -4 -13  17        0.92       -0.45     14.12 o
  -3 -13  17        0.04       62.18     36.33 o
  -2 -13  17       46.22       32.01     11.85 o
  -1 -13  17        5.50       21.37     18.32 o
   0 -13  17        1.29       -4.27     18.93 o
   1 -13  17      134.19      144.11     23.81 o
   2 -13  17        0.54        9.66     20.46 o
   3 -13  17       12.57       -5.50     13.43 o
   4 -13  17        3.09       21.37     26.87 o
  -5 -12  17       49.82       42.41     17.96 o
  -4 -12  17        2.42        8.73     27.48 o
  -3 -12  17       91.86       91.22     12.93 o
  -2 -12  17        2.15        2.68     20.15 o
  -1 -12  17       16.71       -6.11     17.71 o
   0 -12  17       13.30        9.16     14.66 o
   1 -12  17        0.84        1.48      7.33 o
   2 -12  17        0.02       11.06     14.66 o
   3 -12  17      130.98      101.98     22.59 o
   4 -12  17        0.12       -8.55     14.04 o
  -5 -11  17        3.59        3.42     14.12 o
  -4 -11  17        1.33        3.97     25.34 o
  -3 -11  17       50.09       36.31     12.74 o
  -2 -11  17       17.34       12.82      9.68 o
  -1 -11  17       71.42       87.93     23.81 o
   0 -11  17        8.37       43.84     15.27 o
   1 -11  17      171.60      137.81     18.62 o
   2 -11  17        4.39       14.76     10.38 o
   3 -11  17       38.61       95.87     23.20 o
   4 -11  17        1.26        4.89     17.10 o
  -6 -10  17        0.23       33.67     16.25 o
  -5 -10  17        1.26       18.32     22.29 o
  -4 -10  17        7.65       54.55     49.16 o
  -3 -10  17       77.28       95.95     12.69 o
  -2 -10  17        0.23      114.24     73.58 o
  -1 -10  17      265.23      300.43     54.35 o
   0 -10  17        1.88        6.89     11.30 o
   1 -10  17       92.32      122.95     14.85 o
   2 -10  17       20.07       20.15     17.10 o
   3 -10  17       58.29       32.97     16.49 o
   4 -10  17        0.72       15.27     22.59 o
  -6  -9  17        0.27       13.38     33.89 o
  -5  -9  17       22.36       18.02     13.89 o
  -4  -9  17        4.54       12.07     30.53 o
  -3  -9  17       12.45        9.16      7.63 o
  -2  -9  17        1.52       13.53      9.77 o
  -1  -9  17       16.59       21.98     19.54 o
   0  -9  17        0.07       -1.77      8.85 o
   1  -9  17       35.91       34.76     13.13 o
   2  -9  17        0.02        1.83     10.38 o
   3  -9  17        7.13       18.93     18.32 o
   4  -9  17        0.46       17.10     19.54 o
  -6  -8  17       76.41       65.98     16.15 o
  -5  -8  17       50.54       63.48     11.08 o
  -4  -8  17       48.95       57.14     10.21 o
  -3  -8  17       84.92      131.38     43.97 o
  -2  -8  17       54.70       49.23     13.19 o
  -1  -8  17       78.08       63.12      9.77 o
   0  -8  17        2.25        5.78      8.21 o
   1  -8  17       26.60       17.95     14.35 o
   2  -8  17        0.42       -1.83     13.43 o
   3  -8  17        0.12       21.98     14.66 o
   4  -8  17        0.00      -12.82     13.43 o
  -6  -7  17        5.03       18.71     13.43 o
  -5  -7  17        0.42        0.77     10.69 o
  -4  -7  17       24.43       27.74     10.59 o
  -3  -7  17        0.83        3.10      6.15 o
  -2  -7  17       79.44       72.23      6.84 o
  -1  -7  17       67.09       54.19      9.71 o
   0  -7  17        8.04       14.97     10.09 o
   1  -7  17        9.51       -0.56     15.88 o
   2  -7  17        0.28        6.72      9.16 o
   3  -7  17        6.62       10.38     12.21 o
   4  -7  17        1.58       31.75     25.65 o
  -6  -6  17       13.11       18.91     18.87 o
  -5  -6  17       78.81       91.47     17.39 o
  -4  -6  17        2.81       10.75     10.16 o
  -3  -6  17        2.07       33.43      8.02 o
  -2  -6  17       29.31       26.77      4.67 o
  -1  -6  17      272.80      236.61     14.60 o
   0  -6  17       42.79       40.89      7.19 o
   1  -6  17       77.60       87.98     14.66 o
   2  -6  17        0.11       12.82     15.88 o
   3  -6  17       78.02       76.33     17.71 o
   4  -6  17        0.11       14.66     16.49 o
  -6  -5  17       30.73       21.95     11.59 o
  -5  -5  17      168.22      196.19     19.61 o
  -4  -5  17        4.24        5.31     11.87 o
  -3  -5  17       15.25       19.16      6.22 o
  -2  -5  17       21.81       19.63      3.97 o
  -1  -5  17      489.00      493.35     18.52 o
   0  -5  17        0.02        6.50      8.83 o
   1  -5  17       44.69       59.90     13.50 o
   2  -5  17        0.95       13.43     13.43 o
   3  -5  17      162.32      189.91     24.43 o
   4  -5  17        7.79       10.38     15.27 o
  -6  -4  17       13.25       21.05     21.37 o
  -5  -4  17       10.18        7.54      9.28 o
  -4  -4  17       31.19       34.22     21.07 o
  -3  -4  17      204.89      203.39     11.29 o
  -2  -4  17        0.39        4.82      3.88 o
  -1  -4  17        3.82        9.49      7.76 o
   0  -4  17       15.49        6.51      5.49 o
   1  -4  17      195.21      168.11     12.25 o
   2  -4  17        0.02      -14.04     14.04 o
   3  -4  17       57.85       84.88     23.81 o
   4  -4  17        0.71       -8.55     25.04 o
  -6  -3  17        5.82       -6.72     15.27 o
  -5  -3  17       18.30        8.52     10.38 o
  -4  -3  17        9.78       14.04     11.15 o
  -3  -3  17       50.74       49.77      8.58 o
  -2  -3  17       20.57       20.56      5.91 o
  -1  -3  17      203.42      213.98     14.37 o
   0  -3  17        3.64       13.57     23.20 o
   1  -3  17      380.31      426.83     31.75 o
   2  -3  17       39.50       32.36     13.43 o
   3  -3  17      569.21      548.96     43.97 o
   4  -3  17       18.30       42.13     31.75 o
  -6  -2  17       10.79       13.43     20.76 o
  -5  -2  17       21.37       12.71     10.60 o
  -4  -2  17       20.40       21.58      9.37 o
  -3  -2  17       80.72       88.41      7.60 o
  -2  -2  17       31.21       30.68      9.39 o
  -1  -2  17       31.80       24.79     11.91 o
   0  -2  17        1.07        6.87      8.66 o
   1  -2  17       50.23       51.29     15.88 o
   2  -2  17        0.18       -7.94     18.32 o
   3  -2  17      343.01      290.05     33.58 o
   4  -2  17        8.90      -15.88     15.88 o
  -6  -1  17       11.81       36.03     16.49 o
  -5  -1  17       13.39       14.72     11.44 o
  -4  -1  17        1.40       -0.09      5.35 o
  -3  -1  17       73.12       75.52     13.13 o
  -2  -1  17        0.00       13.73      6.52 o
  -1  -1  17      205.88      234.13     32.67 o
   0  -1  17       26.36       68.96     17.10 o
   1  -1  17      163.53      169.15     20.15 o
   2  -1  17        0.51        0.61     18.93 o
   3  -1  17        4.93       23.20     17.71 o
   4  -1  17        4.61       12.82     25.04 o
  -6   0  17        0.25        2.44     14.04 o
  -5   0  17       51.26       48.85     21.98 o
  -4   0  17       96.23       88.02      9.48 o
  -3   0  17       81.10      105.01     44.48 o
  -2   0  17        3.31       -0.49      4.64 o
  -1   0  17       52.18       44.78      6.18 o
   0   0  17        5.96        6.05      6.68 o
   1   0  17       89.50       63.51     14.04 o
   2   0  17        0.24        6.11     14.04 o
   3   0  17       59.55       49.46     18.93 o
   4   0  17        1.90        8.55     18.32 o
  -6   1  17        1.27       -0.61     14.66 o
  -5   1  17        6.97       47.02     28.09 o
  -4   1  17        9.69        0.19      6.29 o
  -3   1  17        0.19        0.26      6.45 o
  -2   1  17       32.79       36.39      6.13 o
  -1   1  17       13.15        5.74      5.22 o
   0   1  17        4.99        7.33      8.20 o
   1   1  17       26.36       74.50     22.59 o
   2   1  17       11.72       17.71     20.15 o
   3   1  17      103.32      142.89     32.36 o
  -6   2  17        0.02       -7.94     14.04 o
  -5   2  17        1.08        4.82     11.97 o
  -4   2  17        0.24        5.25      7.33 o
  -3   2  17        2.05        5.26      7.63 o
  -2   2  17       25.03       22.29      7.56 o
  -1   2  17        7.69       14.77      5.41 o
   0   2  17        0.93       -0.49      8.23 o
   1   2  17        2.95       29.92     26.87 o
   2   2  17        1.81      -17.10     17.10 o
   3   2  17        5.87        7.94     25.65 o
  -6   3  17       60.54       52.51     19.54 o
  -5   3  17       66.37       75.02     12.76 o
  -4   3  17       10.23        3.75      9.22 o
  -3   3  17       13.71       18.32     11.91 o
  -2   3  17       18.83       21.71      7.60 o
  -1   3  17      105.20       72.12      8.69 o
   0   3  17       11.66       -1.49      8.23 o
   1   3  17       19.06        3.66     17.71 o
   2   3  17        0.02       -4.89     15.88 o
   3   3  17        4.26       10.99     22.59 o
  -5   4  17        7.70        9.60     10.56 o
  -4   4  17        7.89       -2.05      8.55 o
  -3   4  17       12.41       18.92      9.37 o
  -2   4  17        1.97       11.69     11.49 o
  -1   4  17        0.08        7.95     10.69 o
   0   4  17        0.02       -2.14      6.91 o
   1   4  17       80.88       51.33     12.39 o
   2   4  17        1.51       26.26     23.20 o
  -5   5  17       43.87       42.36     14.96 o
  -4   5  17       12.23       13.32     10.69 o
  -3   5  17      124.90       88.36     25.95 o
  -2   5  17       25.75       28.77      9.00 o
  -1   5  17      137.18      113.58     18.93 o
   0   5  17        1.64       21.98     21.37 o
   1   5  17       20.75        9.77     16.49 o
   2   5  17        1.35        3.66     21.37 o
  -4   6  17       16.42       34.32     12.82 o
  -3   6  17       42.62       51.00     11.00 o
  -2   6  17        3.15        1.52     10.14 o
  -1   6  17       23.98       14.04     13.43 o
   0   6  17        2.58       58.62     29.92 o
   1   6  17       54.90       90.98     23.81 o
  -4   7  17       17.39        5.10     24.43 o
  -3   7  17        2.46       28.09     26.87 o
  -2   7  17        9.70       29.51     14.38 o
  -1   7  17       59.22       36.64     17.71 o
   0   7  17       12.88       20.76     23.20 o
  -2   8  17        8.24       15.27     14.66 o
  -1 -17  18       79.14       82.88     17.31 o
   0 -17  18        0.05      302.26    103.81 o
   1 -17  18       13.44       15.27     21.37 o
  -2 -16  18       14.11      -18.32     18.32 o
  -1 -16  18       71.60       69.00     25.65 o
   0 -16  18       34.52       33.58     27.48 o
   1 -16  18      105.76      125.18     22.59 o
   2 -16  18       58.46       31.75     18.32 o
  -3 -15  18       15.07       16.60     17.48 o
  -2 -15  18        1.62      -11.60     20.15 o
  -1 -15  18       21.02       34.81     19.54 o
   0 -15  18        0.43       35.42     25.65 o
   1 -15  18       14.32      145.33     36.64 o
   2 -15  18       14.06       27.48     20.76 o
  -4 -14  18        1.07        4.27     14.34 o
  -3 -14  18        1.10       18.16     17.29 o
  -2 -14  18        2.91       23.30     14.96 o
  -1 -14  18       16.62       15.88     18.32 o
   0 -14  18       15.15       -4.27     40.30 o
   1 -14  18        0.03       -9.77     14.04 o
   2 -14  18        5.72       -4.27     16.49 o
   3 -14  18        4.81       -6.72     20.76 o
  -4 -13  18        2.12       22.05     15.57 o
  -3 -13  18       19.26       17.35     12.93 o
  -2 -13  18        6.66       -6.18      8.94 o
  -1 -13  18       34.36       37.86     15.27 o
   0 -13  18       34.82       20.15     26.87 o
   1 -13  18        7.55        4.27     12.82 o
   2 -13  18        0.42       15.27     24.43 o
   3 -13  18        7.92       11.39     18.62 o
  -5 -12  18        0.09       13.47     27.17 o
  -4 -12  18        0.00       38.10     24.12 o
  -3 -12  18        1.59       -9.94      9.94 o
  -2 -12  18       28.94       30.36     12.47 o
  -1 -12  18       87.94       94.65     20.76 o
   0 -12  18        0.21       14.04     17.71 o
   1 -12  18        8.78       27.48     20.15 o
   2 -12  18       15.58       16.38     18.93 o
   3 -12  18       34.57       76.33     26.26 o
  -5 -11  18       14.41       26.25     18.01 o
  -4 -11  18       23.61       48.33     45.19 o
  -3 -11  18        8.37       10.41     10.08 o
  -2 -11  18        0.81        7.15     10.26 o
  -1 -11  18        0.53       -8.55     14.04 o
   0 -11  18       84.80       75.72     17.10 o
   1 -11  18        6.68       12.39      9.71 o
   2 -11  18        1.17       10.27     12.00 o
   3 -11  18        0.07        1.83     13.43 o
   4 -11  18       30.09       19.54     17.71 o
  -5 -10  18        4.81       17.67     15.27 o
  -4 -10  18        6.74       19.33     11.00 o
  -3 -10  18       24.18       29.74     17.40 o
  -2 -10  18       17.45       21.49     15.27 o
  -1 -10  18       21.00       46.41     16.49 o
   0 -10  18       16.15       22.59     18.32 o
   1 -10  18       46.16       70.87     13.99 o
   2 -10  18       39.33       35.11      9.68 o
   3 -10  18        2.90       -7.33     12.21 o
   4 -10  18        1.89       12.82     17.71 o
  -5  -9  18        1.67       -2.54      8.16 o
  -4  -9  18       14.35       13.75     11.88 o
  -3  -9  18       11.22       19.48     12.82 o
  -2  -9  18        3.87        5.43      7.81 o
  -1  -9  18       47.89       58.62     15.27 o
   0  -9  18       39.37       29.72      8.41 o
   1  -9  18       12.69       13.39     11.91 o
   2  -9  18        6.23       -7.33     12.21 o
   3  -9  18        8.34        6.72     18.93 o
   4  -9  18        9.67        0.61     25.65 o
  -6  -8  18        7.40       -3.68     12.75 o
  -5  -8  18        1.58       -0.10     14.03 o
  -4  -8  18        2.90        3.75      8.05 o
  -3  -8  18       12.16       15.88     10.12 o
  -2  -8  18       10.37       13.15     17.34 o
  -1  -8  18        2.95        1.22     12.21 o
   0  -8  18        4.15        0.61      7.11 o
   1  -8  18       35.68       33.01     20.46 o
   2  -8  18       16.56       44.58     17.71 o
   3  -8  18       38.31       32.97     15.88 o
   4  -8  18       15.28       26.87     20.76 o
  -6  -7  18        8.47       21.94     15.92 o
  -5  -7  18        8.41        1.88     10.77 o
  -4  -7  18       25.93       38.82     16.06 o
  -3  -7  18       12.99       23.45      9.98 o
  -2  -7  18       27.05       41.40      9.23 o
  -1  -7  18       77.56       67.36      9.16 o
   0  -7  18       12.47       19.59      8.35 o
   1  -7  18        3.61       -3.14     10.08 o
   2  -7  18        6.30       24.43     14.04 o
   3  -7  18        8.14        4.27     13.43 o
   4  -7  18        5.39       16.49     15.27 o
  -6  -6  18       28.02       45.92     15.24 o
  -5  -6  18        0.97       12.38     24.43 o
  -4  -6  18        0.51       -7.63      9.43 o
  -3  -6  18        0.09        9.80     10.08 o
  -2  -6  18        0.28        6.73     10.51 o
  -1  -6  18        1.11        9.23     13.43 o
   0  -6  18        1.26       -8.01      8.01 o
   1  -6  18       62.70       61.16     19.54 o
   2  -6  18        0.33      -20.76     20.76 o
   3  -6  18        9.98       58.01     23.20 o
   4  -6  18        0.40        8.55     16.49 o
  -6  -5  18       99.75      105.82     28.09 o
  -5  -5  18        0.01       -1.09     19.85 o
  -4  -5  18       14.95       31.97     10.51 o
  -3  -5  18        8.35        8.68      7.41 o
  -2  -5  18       87.45       92.24      7.14 o
  -1  -5  18        3.38        8.26      4.11 o
   0  -5  18       48.17       49.34      8.92 o
   1  -5  18       10.11       57.21     56.79 o
   2  -5  18       83.89       55.57     12.82 o
   3  -5  18        9.93       14.66     14.04 o
   4  -5  18        0.23       -3.66     24.43 o
  -6  -4  18        1.52       15.76     22.29 o
  -5  -4  18        2.55       15.20      9.54 o
  -4  -4  18       86.88       96.70     12.93 o
  -3  -4  18        0.86       -0.75     11.07 o
  -2  -4  18       72.51       72.55      5.86 o
  -1  -4  18        2.82        4.17      6.74 o
   0  -4  18       28.95       30.28     13.43 o
   1  -4  18       10.32       17.95      9.65 o
   2  -4  18        0.02        3.05     10.38 o
   3  -4  18        3.65       23.20     16.49 o
   4  -4  18        2.50       43.97     26.26 o
  -6  -3  18       25.41       -8.55     15.88 o
  -5  -3  18        0.08       -1.24     17.71 o
  -4  -3  18        0.33        5.41     10.05 o
  -3  -3  18        4.63        1.99     16.18 o
  -2  -3  18       95.41       91.73      7.93 o
  -1  -3  18        0.00       -1.71      6.11 o
   0  -3  18        0.36       -3.09      9.46 o
   1  -3  18       35.29       48.59     30.23 o
   2  -3  18        0.80        6.11     18.32 o
   3  -3  18        3.19      -12.82     22.59 o
   4  -3  18       50.48       28.70     18.93 o
  -6  -2  18       31.84       23.20     17.71 o
  -5  -2  18       14.15       15.76     20.76 o
  -4  -2  18       57.41       64.61     11.29 o
  -3  -2  18        0.36       11.33      9.29 o
  -2  -2  18       25.68       24.98      5.77 o
  -1  -2  18        2.01       14.62     34.50 o
   0  -2  18       73.52       66.56     11.44 o
   1  -2  18       13.27       19.23      9.47 o
   2  -2  18        0.17       28.70     16.49 o
   3  -2  18        0.73       15.27     17.10 o
  -6  -1  18        0.53        4.27     15.27 o
  -5  -1  18       33.28       27.97     12.16 o
  -4  -1  18        9.70        3.15      7.67 o
  -3  -1  18       40.02       32.71      5.96 o
  -2  -1  18       34.92       27.47      6.30 o
  -1  -1  18       20.98       24.90      8.84 o
   0  -1  18        7.48        9.77     10.83 o
   1  -1  18        0.40        7.94     12.21 o
   2  -1  18        0.31       18.93     17.10 o
   3  -1  18        0.38       -4.89     14.04 o
  -6   0  18       42.95       33.58     17.71 o
  -5   0  18        1.10        6.72     22.59 o
  -4   0  18        0.99        7.80      7.66 o
  -3   0  18       38.76       63.08     28.25 o
  -2   0  18        9.90       10.00      6.19 o
  -1   0  18       36.25       17.58      9.98 o
   0   0  18       29.67       24.94     11.29 o
   1   0  18        1.31        1.87      9.22 o
   2   0  18        0.03        3.66     22.59 o
   3   0  18        0.02        4.27     15.27 o
  -6   1  18       11.61       55.57     22.59 o
  -5   1  18       31.86       65.95     20.76 o
  -4   1  18       34.40       38.19     14.96 o
  -3   1  18        0.00        4.45     10.56 o
  -2   1  18        6.28        6.33     13.04 o
  -1   1  18       29.22       23.80      5.64 o
   0   1  18        7.39       11.30      9.60 o
   1   1  18       83.99       70.55     13.39 o
   2   1  18       17.13        4.89     21.98 o
   3   1  18       12.37        1.83     23.81 o
  -5   2  18       42.88       59.84     17.10 o
  -4   2  18       67.53       75.00     11.47 o
  -3   2  18       20.00       48.61     13.21 o
  -2   2  18       43.55       30.13      7.86 o
  -1   2  18        0.14       -1.45      6.59 o
   0   2  18        0.80       -0.98     12.87 o
   1   2  18        0.06        7.27     11.59 o
   2   2  18        0.96       14.66     18.93 o
  -5   3  18        0.86        7.33     14.04 o
  -4   3  18       24.19       38.18     15.58 o
  -3   3  18       54.53       39.50      8.85 o
  -2   3  18        7.20       10.92      8.34 o
  -1   3  18        8.31       61.93     23.20 o
   0   3  18       43.14       36.64     14.23 o
   1   3  18        5.33       12.56     20.46 o
   2   3  18       24.13       25.04     17.71 o
  -5   4  18        0.66       17.10     23.81 o
  -4   4  18       20.96       22.54      9.98 o
  -3   4  18       14.53       61.20     53.13 o
  -2   4  18       49.81       49.46     20.76 o
  -1   4  18       39.26       15.27     14.04 o
   0   4  18       15.95       48.24     24.43 o
   1   4  18        0.08       -3.66     26.87 o
  -4   5  18        1.48       -0.49      8.78 o
  -3   5  18        0.00       14.28     10.38 o
  -2   5  18        5.28        8.07     12.18 o
  -1   5  18       17.23        0.00     14.04 o
   0   5  18        1.08        3.05     14.04 o
   1   5  18        5.50       -9.77     29.92 o
  -3   6  18        4.09        4.89     14.04 o
  -2   6  18       45.30       33.51     13.87 o
  -1   6  18        2.31       40.91     29.31 o
   0   6  18       11.44        4.27     12.82 o
  -1 -16  19       16.88       37.25     20.15 o
   0 -16  19        1.09       25.65     24.43 o
   1 -16  19        0.21       -7.94     18.32 o
  -3 -15  19        5.91       53.13     31.14 o
  -2 -15  19        2.61       27.12     18.19 o
  -1 -15  19       13.76       31.14     17.71 o
   0 -15  19        5.95       10.38     25.04 o
   1 -15  19       10.91       19.54     22.59 o
  -3 -14  19       25.23       62.30     21.34 o
  -2 -14  19        5.90       18.36     12.87 o
  -1 -14  19       19.49       49.46     23.81 o
   0 -14  19        1.94       13.43     15.88 o
   1 -14  19        0.07       34.81     26.87 o
   2 -14  19        7.88       32.36     26.26 o
  -4 -13  19        2.49        6.12     12.82 o
  -3 -13  19       34.61       31.57     16.49 o
  -2 -13  19       36.25        8.39     12.61 o
  -1 -13  19       35.12       42.13     18.93 o
   0 -13  19      118.70       83.66     20.76 o
   1 -13  19        5.51      -10.99     18.93 o
   2 -13  19       12.86       57.40     23.20 o
  -4 -12  19       65.52       91.22     28.39 o
  -3 -12  19       34.22       28.52     24.73 o
  -2 -12  19        1.08       15.88     12.95 o
  -1 -12  19        0.93        7.33     17.10 o
   0 -12  19        2.99       20.15     18.93 o
   1 -12  19        0.42        7.33     17.71 o
   2 -12  19       42.71       57.40     20.15 o
  -5 -11  19       10.20       13.14     16.73 o
  -4 -11  19       27.14       18.62     15.27 o
  -3 -11  19        8.73       41.25     32.67 o
  -2 -11  19        2.75       19.37     11.00 o
  -1 -11  19       99.97      100.75     18.32 o
   0 -11  19        0.83      -10.38     20.15 o
   1 -11  19        0.75       18.32     15.88 o
   2 -11  19        3.92       16.49     16.49 o
   3 -11  19        1.76        4.89     13.43 o
  -5 -10  19       43.18       21.24     14.77 o
  -4 -10  19        3.99        9.22     12.82 o
  -3 -10  19        0.01       -4.38      8.60 o
  -2 -10  19        9.05        7.30      8.15 o
  -1 -10  19       26.63       53.13     20.15 o
   0 -10  19      106.79       79.99     20.15 o
   1 -10  19        9.74       45.19     21.37 o
   2 -10  19       20.01       24.19     29.92 o
   3 -10  19        0.75        6.11     12.21 o
  -5  -9  19        0.59        8.57     10.80 o
  -4  -9  19       12.14       20.86     10.52 o
  -3  -9  19        7.96       22.93      9.28 o
  -2  -9  19       11.55        4.28     10.79 o
  -1  -9  19        0.73       18.32     20.15 o
   0  -9  19        0.53       29.31     14.04 o
   1  -9  19        4.75        2.79     11.63 o
   2  -9  19       69.07       73.50     14.03 o
   3  -9  19        3.85       40.91     18.32 o
  -5  -8  19       27.15       30.49     11.87 o
  -4  -8  19        4.12       18.48     11.52 o
  -3  -8  19        1.64       27.33     10.56 o
  -2  -8  19        7.27       13.21      9.20 o
  -1  -8  19        9.73       36.03     20.76 o
   0  -8  19       23.13       35.42     17.10 o
   1  -8  19        4.65       15.70      8.79 o
   2  -8  19       32.37       90.37     23.20 o
   3  -8  19        1.13       -6.11     20.15 o
  -5  -7  19        7.08       21.55     12.03 o
  -4  -7  19       68.28       51.99     11.92 o
  -3  -7  19        9.49       35.68     28.70 o
  -2  -7  19       82.91       64.35      9.12 o
  -1  -7  19        0.02       -0.61     12.21 o
   0  -7  19       15.83       35.66     29.62 o
   1  -7  19        2.43       15.08     10.69 o
   2  -7  19        6.96       -3.05     14.04 o
   3  -7  19        1.62       -3.66     15.88 o
  -5  -6  19       12.27       34.60     16.08 o
  -4  -6  19      150.79      157.82     16.56 o
  -3  -6  19        1.97        3.97      7.53 o
  -2  -6  19        5.95       21.55     13.43 o
  -1  -6  19        0.06        1.25      5.62 o
   0  -6  19       32.32       43.77     11.28 o
   1  -6  19        3.05       28.36     19.23 o
   2  -6  19       34.30       56.79     21.98 o
   3  -6  19        2.04       -6.11     15.88 o
  -6  -5  19       12.18       18.93     16.49 o
  -5  -5  19        2.48       33.51     31.14 o
  -4  -5  19      246.29      261.61     19.66 o
  -3  -5  19        6.62        0.23      8.32 o
  -2  -5  19      272.51      306.17     21.14 o
  -1  -5  19        0.25       13.96     15.27 o
   0  -5  19       50.43       54.08      9.68 o
   1  -5  19        3.26       13.29      9.82 o
   2  -5  19       37.80       25.65     18.93 o
   3  -5  19        1.89       21.98     17.71 o
  -6  -4  19       17.62       26.46     20.46 o
  -5  -4  19        8.05        9.27     10.60 o
  -4  -4  19       27.27       65.96     15.70 o
  -3  -4  19        0.02       -9.04      9.04 o
  -2  -4  19      651.09      726.16     39.08 o
  -1  -4  19       21.38        4.12     10.41 o
   0  -4  19      224.93      228.59     18.93 o
   1  -4  19        1.94       15.03     12.85 o
   2  -4  19       10.13       14.66     20.76 o
   3  -4  19        1.55        1.22     20.15 o
  -6  -3  19       32.10       47.63     27.48 o
  -5  -3  19        2.01        4.10     20.46 o
  -4  -3  19       94.05       69.68     12.30 o
  -3  -3  19        0.00        3.29      9.70 o
  -2  -3  19        5.28        5.41      7.49 o
  -1  -3  19        5.85       16.79     10.79 o
   0  -3  19      469.37      482.03     34.50 o
   1  -3  19        4.29        7.94      8.17 o
   2  -3  19      176.29      163.65     21.98 o
   3  -3  19        0.03      -14.66     14.66 o
  -5  -2  19        1.30       18.55     11.00 o
  -4  -2  19       18.07       45.28     19.85 o
  -3  -2  19        2.06        0.04     12.82 o
  -2  -2  19       70.44       67.26      8.19 o
  -1  -2  19        3.40        1.81      8.62 o
   0  -2  19       26.44       29.64      9.46 o
   1  -2  19        7.35        2.55     11.88 o
   2  -2  19      321.96      282.72     35.42 o
   3  -2  19        0.32        9.77     16.49 o
  -5  -1  19        2.39       10.38     20.15 o
  -4  -1  19       48.75       40.67     12.61 o
  -3  -1  19        9.16        3.79     10.99 o
  -2  -1  19        7.56        9.42      5.55 o
  -1  -1  19        9.57        0.49     12.21 o
   0  -1  19      111.24      106.52     15.04 o
   1  -1  19        1.93       -4.37     15.88 o
   2  -1  19        2.00       -9.16     14.04 o
   3  -1  19        4.60        7.33     18.32 o
  -5   0  19       21.28       42.74     18.93 o
  -4   0  19       30.03       28.70     14.66 o
  -3   0  19        1.04        6.92      8.19 o
  -2   0  19       46.12       55.02      8.79 o
  -1   0  19       16.98       18.71     17.10 o
   0   0  19        4.11        7.47     14.04 o
   1   0  19        8.95        1.75      9.65 o
   2   0  19        4.43       21.98     25.65 o
  -5   1  19        0.81       11.60     18.32 o
  -4   1  19        5.55       15.27     17.71 o
  -3   1  19        0.96        1.00      7.90 o
  -2   1  19       61.50       65.50     11.59 o
  -1   1  19        5.84        5.98     15.11 o
   0   1  19        7.61       10.79     11.03 o
   1   1  19        1.17        7.20      9.28 o
   2   1  19        2.60        2.44     32.97 o
  -5   2  19        2.67       20.76     17.71 o
  -4   2  19       35.43       61.67     16.49 o
  -3   2  19       29.74       25.08      9.28 o
  -2   2  19        7.26       21.33     15.12 o
  -1   2  19        6.13        7.91      9.82 o
   0   2  19       60.21       42.41     16.18 o
   1   2  19        2.60       10.60     40.61 o
  -4   3  19        4.84       25.04     17.71 o
  -3   3  19        9.01       -4.17     18.93 o
  -2   3  19       14.82       58.01     17.71 o
  -1   3  19        0.48        8.55     15.27 o
   0   3  19       20.39       10.15     10.26 o
   1   3  19       15.46        8.93     14.96 o
  -4   4  19        0.01       -8.55     23.20 o
  -3   4  19        0.03      -14.04     14.04 o
  -2   4  19       11.69       34.81     21.37 o
  -1   4  19        0.00       12.82     18.93 o
   0   4  19        5.90       29.92     18.32 o
  -3   5  19        0.66       10.38     13.43 o
  -2   5  19       24.60       31.68     17.71 o
  -1   5  19        0.35       -9.77     14.04 o
  -1 -15  20        5.02        9.77     17.71 o
   0 -15  20       12.14        3.05     25.65 o
  -2 -14  20        2.20       -6.68     14.22 o
  -1 -14  20        9.37       40.30     23.81 o
   0 -14  20       74.03       90.37     23.81 o
   1 -14  20        1.58       -2.44     17.71 o
  -3 -13  20      100.45       91.71     16.39 o
  -2 -13  20        7.37       -6.62     12.61 o
  -1 -13  20        4.92       17.71     24.43 o
   0 -13  20        2.50      -10.99     16.49 o
   1 -13  20       20.52       42.13     19.54 o
   2 -13  20        4.17        7.33     18.32 o
  -4 -12  20      162.28      154.37     18.92 o
  -3 -12  20      238.92      272.28     47.02 o
  -2 -12  20        0.00       32.59     34.20 o
  -1 -12  20       21.58      116.02     36.03 o
   0 -12  20       39.20       46.41     24.43 o
   1 -12  20        1.89       18.93     17.10 o
   2 -12  20       15.85      130.68     32.97 o
  -4 -11  20       86.10       84.99     15.38 o
  -3 -11  20       52.14       54.74     29.62 o
  -2 -11  20      330.15      361.67     21.87 o
  -1 -11  20      202.44      268.07     33.58 o
   0 -11  20        7.38        7.33     19.54 o
   1 -11  20        9.90        9.77     23.81 o
   2 -11  20        3.31       10.99     18.32 o
  -4 -10  20       20.16        7.86     14.96 o
  -3 -10  20        0.10       -0.37     11.20 o
  -2 -10  20       98.03      126.18     15.49 o
  -1 -10  20      193.57      199.07     27.48 o
   0 -10  20      254.21      319.36     38.47 o
   1 -10  20      106.61      119.07     22.59 o
   2 -10  20        0.76       21.98     18.93 o
  -5  -9  20        7.84        2.44     15.27 o
  -4  -9  20       35.96       42.68     17.40 o
  -3  -9  20       26.59       32.93     18.32 o
  -2  -9  20        5.85       25.44      9.89 o
  -1  -9  20        0.41       -9.16     14.04 o
   0  -9  20       84.84       60.45     19.54 o
   1  -9  20      145.62      128.23     25.65 o
   2  -9  20      141.80      132.26     19.85 o
  -5  -8  20        2.32      -16.18     16.18 o
  -4  -8  20      101.45       92.60     16.34 o
  -3  -8  20       10.30       18.99     10.09 o
  -2  -8  20      132.66      103.32     11.31 o
  -1  -8  20        0.41       29.92     18.32 o
   0  -8  20       36.04       29.31     17.10 o
   1  -8  20        9.48       16.49     21.98 o
   2  -8  20       87.31       92.10     21.79 o
  -5  -7  20        5.45       -2.18     12.99 o
  -4  -7  20        7.27       -3.24     21.37 o
  -3  -7  20        1.03       42.13     21.37 o
  -2  -7  20       69.86       78.77     16.18 o
  -1  -7  20      143.06      145.94     25.04 o
   0  -7  20       43.69        5.50     14.66 o
   1  -7  20        6.65       12.28     11.60 o
   2  -7  20       15.76       31.38     14.66 o
   3  -7  20        1.93       17.10     21.98 o
  -5  -6  20       37.21       23.81     17.64 o
  -4  -6  20       16.18       10.81     13.13 o
  -3  -6  20       42.24       58.62     18.93 o
  -2  -6  20        1.73       11.99     10.77 o
  -1  -6  20        1.16       -9.16     10.99 o
   0  -6  20      110.13      142.03     17.21 o
   1  -6  20       33.20       42.93     13.13 o
   2  -6  20       52.89       28.70     18.93 o
   3  -6  20        9.42        6.72     19.54 o
  -5  -5  20        0.18       10.11     15.40 o
  -4  -5  20       26.01       10.03      9.46 o
  -3  -5  20        2.64       44.58     18.32 o
  -2  -5  20       33.11       42.69     15.57 o
  -1  -5  20        2.32       14.66     13.43 o
   0  -5  20        3.90        1.29     10.56 o
   1  -5  20       11.01        4.75     10.38 o
   2  -5  20       20.21       -1.22     12.21 o
  -5  -4  20       26.28       87.13    255.25 o
  -4  -4  20       43.31       51.04     14.77 o
  -3  -4  20        1.25        6.23     14.04 o
  -2  -4  20       18.63       12.82     11.23 o
  -1  -4  20       78.59       74.96     10.08 o
   0  -4  20       33.53       47.34     12.07 o
   1  -4  20        4.34       10.63     10.38 o
   2  -4  20       18.06       87.93     20.76 o
  -5  -3  20        2.71       -2.44     10.53 o
  -4  -3  20        2.18       17.05     10.41 o
  -3  -3  20       10.25       22.70      9.25 o
  -2  -3  20       72.67       70.86     14.35 o
  -1  -3  20       45.39       49.91     16.00 o
   0  -3  20       21.37       55.75     20.15 o
   1  -3  20        3.14       22.29     11.40 o
   2  -3  20       10.66       14.04     14.66 o
  -5  -2  20       13.32       37.25     23.20 o
  -4  -2  20       40.95       35.65     12.57 o
  -3  -2  20       10.23       21.42     13.67 o
  -2  -2  20        6.72       -2.52      7.93 o
  -1  -2  20       14.44       11.17     16.49 o
   0  -2  20       26.80       21.42     10.05 o
   1  -2  20        0.00       23.13     13.89 o
   2  -2  20        1.99       47.63     21.37 o
  -5  -1  20        0.20       -2.44     14.66 o
  -4  -1  20       14.44       60.45     28.09 o
  -3  -1  20       21.99        4.89     12.21 o
  -2  -1  20       11.77       -2.85      5.63 o
  -1  -1  20        0.07       24.30     31.14 o
   0  -1  20        3.21       23.34     13.74 o
   1  -1  20       26.71       -3.00     10.26 o
   2  -1  20       19.91       34.81     28.70 o
  -4   0  20       21.87        9.77     21.37 o
  -3   0  20        1.59        5.50     14.04 o
  -2   0  20       31.37       35.84     10.46 o
  -1   0  20       16.40       14.08      7.74 o
   0   0  20        4.57       25.59     32.67 o
   1   0  20        2.48       17.80     17.40 o
  -4   1  20        3.88       -2.44     15.27 o
  -3   1  20        3.87        3.66     12.82 o
  -2   1  20       34.58       44.85     17.40 o
  -1   1  20       15.55        7.02     12.09 o
   0   1  20       25.16       39.15     19.23 o
   1   1  20        0.00       -4.99     12.61 o
  -4   2  20       38.93       54.96     17.71 o
  -3   2  20       52.66       40.91     19.54 o
  -2   2  20       13.31       17.71     20.76 o
  -1   2  20        0.03       -4.27     18.32 o
   0   2  20       24.01       13.63     14.66 o
  -3   3  20        2.22       42.74     27.48 o
  -2   3  20       13.01       18.60     15.57 o
  -1   3  20        0.79       17.10     21.98 o
  -2 -13  21        0.01        4.97     10.55 o
  -1 -13  21        0.03       -4.27     25.65 o
   0 -13  21        5.39      -16.49     18.93 o
  -3 -12  21      448.25      480.38     38.78 o
  -2 -12  21      192.11      200.18     18.29 o
  -1 -12  21       59.15       39.08     16.49 o
   0 -12  21        1.45      -14.04     17.10 o
   1 -12  21        0.11       -6.72     17.10 o
  -3 -11  21      757.71     1021.71     63.51 o
[truncated: 5,443 more chars]
